# Supplementary material for: Buried treasure in a public repository: Mining mitochondrial genes of 32 annelid species from sequence reads deposited in the Sequence Read Archive (SRA)
Source: PeerJ. 2023 Nov 29;11:e16446. doi: 10.7717/peerj.16446 (PMC10693233; doi:10.7717/peerj.16446)
Supplement: Supplemental Information 4 — These fasta files are provided for reviewers since the gene sequences submitted to GenBank through DDBJ are planned to be disclosed after the publication of the manuscript. The number after a species name corresponding to a gene in the columns in Table S1 (e.g., Abarenicola_pacifica_1 means atp6 of Ab. pacifica). [file peerj-11-16446-s004.zip]

Archive with 65 entries (64 files):
- fasta_for_reviewers/
- fasta_for_reviewers/Enchytraeus_crypticus.fasta
- __MACOSX/fasta_for_reviewers/._Enchytraeus_crypticus.fasta
- fasta_for_reviewers/Potamothrix_nr_heuscheri.fasta
- __MACOSX/fasta_for_reviewers/._Potamothrix_nr_heuscheri.fasta
- fasta_for_reviewers/Cylicobdellidae_sp.fasta
- __MACOSX/fasta_for_reviewers/._Cylicobdellidae_sp.fasta
- fasta_for_reviewers/Parvidrilus_meyssonnieri.fasta
- __MACOSX/fasta_for_reviewers/._Parvidrilus_meyssonnieri.fasta
- fasta_for_reviewers/Propappus_volki.fasta
- __MACOSX/fasta_for_reviewers/._Propappus_volki.fasta
- fasta_for_reviewers/Trichobranchus_roseus.fasta
- __MACOSX/fasta_for_reviewers/._Trichobranchus_roseus.fasta
- fasta_for_reviewers/Randiella_sp.fasta
- __MACOSX/fasta_for_reviewers/._Randiella_sp.fasta
- fasta_for_reviewers/Albanidrilus_sp.fasta
- __MACOSX/fasta_for_reviewers/._Albanidrilus_sp.fasta
- fasta_for_reviewers/Grania_simonae.fasta
- __MACOSX/fasta_for_reviewers/._Grania_simonae.fasta
- fasta_for_reviewers/Rhyacodrilus_pigueti.fasta
- __MACOSX/fasta_for_reviewers/._Rhyacodrilus_pigueti.fasta
- fasta_for_reviewers/Scalibregma_inflatum.fasta
- __MACOSX/fasta_for_reviewers/._Scalibregma_inflatum.fasta
- fasta_for_reviewers/Aeolosoma_sp.fasta
- __MACOSX/fasta_for_reviewers/._Aeolosoma_sp.fasta
- fasta_for_reviewers/Cirrodrilus_suzukii.fasta
- __MACOSX/fasta_for_reviewers/._Cirrodrilus_suzukii.fasta
- fasta_for_reviewers/Arenicola_marina.fasta
- __MACOSX/fasta_for_reviewers/._Arenicola_marina.fasta
- fasta_for_reviewers/Branchiobdella_kobayashii.fasta
- __MACOSX/fasta_for_reviewers/._Branchiobdella_kobayashii.fasta
- fasta_for_reviewers/Holtodrilus_truncatus.fasta
- __MACOSX/fasta_for_reviewers/._Holtodrilus_truncatus.fasta
- fasta_for_reviewers/Hrabeiella_periglandulata.fasta
- __MACOSX/fasta_for_reviewers/._Hrabeiella_periglandulata.fasta
- fasta_for_reviewers/Thoracophelia_mucronata.fasta
- __MACOSX/fasta_for_reviewers/._Thoracophelia_mucronata.fasta
- fasta_for_reviewers/Haemopis_sanguisuga.fasta
- __MACOSX/fasta_for_reviewers/._Haemopis_sanguisuga.fasta
- fasta_for_reviewers/Olavius_sp.fasta
- __MACOSX/fasta_for_reviewers/._Olavius_sp.fasta
- fasta_for_reviewers/Bdellodrilus_illuminatus.fasta
- __MACOSX/fasta_for_reviewers/._Bdellodrilus_illuminatus.fasta
- fasta_for_reviewers/Kincaidiana_sp.fasta
- __MACOSX/fasta_for_reviewers/._Kincaidiana_sp.fasta
- fasta_for_reviewers/Abarenicola_pacifica.fasta
- __MACOSX/fasta_for_reviewers/._Abarenicola_pacifica.fasta
- fasta_for_reviewers/Bathydrilus_rohdei.fasta
- __MACOSX/fasta_for_reviewers/._Bathydrilus_rohdei.fasta
- fasta_for_reviewers/Lumbriculus_variegatus.fasta
- __MACOSX/fasta_for_reviewers/._Lumbriculus_variegatus.fasta
- fasta_for_reviewers/Travisia_forbesii.fasta
- __MACOSX/fasta_for_reviewers/._Travisia_forbesii.fasta
- fasta_for_reviewers/Capilloventer_australis.fasta
- __MACOSX/fasta_for_reviewers/._Capilloventer_australis.fasta
- fasta_for_reviewers/Phreodrilidae_sp_A.fasta
- __MACOSX/fasta_for_reviewers/._Phreodrilidae_sp_A.fasta
- fasta_for_reviewers/Chaetogaster_diaphanus.fasta
- __MACOSX/fasta_for_reviewers/._Chaetogaster_diaphanus.fasta
- fasta_for_reviewers/Ophelina_acuminata.fasta
- __MACOSX/fasta_for_reviewers/._Ophelina_acuminata.fasta
- fasta_for_reviewers/Bonellia_viridis.fasta
- __MACOSX/fasta_for_reviewers/._Bonellia_viridis.fasta
- fasta_for_reviewers/Triannulata_magna.fasta
- __MACOSX/fasta_for_reviewers/._Triannulata_magna.fasta
