# Supplementary material for: Buried treasure in a public repository: Mining mitochondrial genes of 32 annelid species from sequence reads deposited in the Sequence Read Archive (SRA)
Source: PeerJ. 2023 Nov 29;11:e16446. doi: 10.7717/peerj.16446 (PMC10693233; doi:10.7717/peerj.16446)
Supplement: Supplemental Information 4 — These fasta files are provided for reviewers since the gene sequences submitted to GenBank through DDBJ are planned to be disclosed after the publication of the manuscript. The number after a species name corresponding to a gene in the columns in Table S1 (e.g., Abarenicola_pacifica_1 means atp6 of Ab. pacifica). [file peerj-11-16446-s004.zip › fasta_for_reviewers/Enchytraeus_crypticus.fasta]

>Enchytraeus_crypticus
atgatacctgatattttctcatcatttgacccatcctcatttaattctcttatcccatca
ataacaatcatatttataattaatattatttatatattcctagttgaccgaaatatctga
tccatagaaacaaatcgaacagttttatctctacctattcttcaatcaatggtaccagaa
gtagaacgaacatatatatttaatattaacccattaaatcaactaatacatcaaatcttc
tttatagtaattgtattaaatttaataggcctatttccatatacatttagaatcacaagt
cacctactatttactctaagaattggattacctatatgaatactattaattatatcaaga
gctattaaatctattaaagccacaattgcccatttattacccgaaggagcacctgattga
cttaacccatttctagtattaattgaatcatcgagaattgtagttcgtcccattacccta
tcctttcgattagcagcaaatataagagcgggccacattgtacttggtttaattggaatt
tacgcagcagcagcatgatttaacagtctatcagtattcttaattttattaatattaata
attggatacttattatttgaagtagcaatttgcataatccaaggatatatctttttcctt
ctactaactctatatgctaacgaccacgcacattaa
>Enchytraeus_crypticus_2
atgcctcatttatccccaataaactgaattctagcactattaatattttgaatttctata
attatcttactaacaaaatcgtgatgatcacaaatttctattatgccatttaatttacca
aaaaaatcattaacaaaatcttcatcaacaacatgaaaatgaaattaa
>Enchytraeus_crypticus_3
atgcgctgactatattctacaaaccacaaagacattggtacactatattttattttaggg
gtttgagcaggtataatgggtgctgccataagattattaattcgaattgaattaagtcaa
cctggttcattcttaggaagagaccaactttacaatacaattgtaactgctcatgcattt
cttataatctttttccttgttataccagtatttattggtggatttggtaactgattacta
ccactaatacttggagcaccagatatagcatttccacgactaaataatataagattttga
cttcttccacccgccctaatattattactatcatctgcagctgtggaaaaaggtgcagga
actgggtgaacagtttatcctccactagcaagaaatatcgctcatgccggcccttcggta
gatttagctattttttcacttcatttagcaggagcctcttccattctaggagctgtaaat
tttattacaactgtaattaatatacgatgacaaggattaacactcgaacgaattccccta
tttgtatgagctgtaactattactgtagttctattacttctttcattaccagtactagct
ggtgcaattaccatattactaacagatcgaaatttaaatacatccttttttgatccagcc
ggtggtggagatccaattttatatcaacacttattttgattttttggccacccagaagta
tatattttaattattccaggatttggtgcaatttcacatattgtatctcactatagagct
aaattagagccatttggaacacttggaataatttatgctatactaggaattgctatctta
ggatttattgtatgagctcatcacatatttacagtaggtatagacgtagatacacgagcc
tattttacagcagcaactataattattgcagttcctacaggaattaaagtatttagatga
cttgctacacttcatgggtctaaagtaaaatatagaacacctatattatgaacccttgga
tttattttcctatttactaccggaggagttacaggaattattctatcaaattcagcccta
gatattattcttcatgacacatattatgtagttgcacactttcactatgttctaagaatg
ggtgcagtatttgctatttttgcagcatttactcactgattcccattatttacaggctta
acactacactctcgatgatctaaagttcaattcttcataatatttattggagtaaattta
actttttttcctcaacatttcttaggtctaagaggaataccacgacgatattctgattat
ccagatgcattaataaaatgaaatgtagtatcttctataggatctttattatcatttaca
gcccttctattatttatttttattttatgagaggcatttgctgcacaacgaacagtaatt
gctagaccccacatacctacatctatagaatgaagagatattttaccattagatttccac
aatttaagagaaacaggtataattactagacctgcctaa
>Enchytraeus_crypticus_4
atgtactgaggtcaactaatatttcaagacgccgcatcacccattatactacaacttatc
tcatttcatgatcacactcttattatcttaaccttagtaatatcagtagttacttatgca
atgtacgtaattataactaataatttaacccaccgatatttaatagaagcacaacaaatt
gaaacaatttgaacaattattccagctattattttagtgtttttagccctaccatctctc
cgtctcttatatttaacagatgaagttagaaacccgtctctgacactaaaagcaattggt
catcaatgatactgaagatatgaatatacagatttttcagatattgaaatagactcatat
ataactcctacatcagatctagtaccaggggaataccgactattagaagtagataatcgt
gttgtcttaccaataaaaatagaaattcgagttctagttacagccgcagacgtaattcac
gcatgaacagttcctgcacttggtgtaaaagtagacgcagttcctggacgattaaatcaa
ctaggatttacaattaataatccaggggtgttctatggtcaatgttcagaaatctgtggt
gcaaatcattcatttataccaatttgtgtagaagttgtaaatttaaaatcattcacaaac
tgaattacaaactttgaataa
>Enchytraeus_crypticus_5
atgattcgtcaaccatttcacttagtcgaatacagaccctgacctttaactgcttctatt
ggtgcattctgcttaaccattggtactgcctcatgatttcacggacacggaaaagcgtgc
atattcttaggaactattttaattattttatccataattcaatgatgacgagatgtaatc
cgagaaggaacatttataggtcatcacacctcatatgttactaaaggccttcgatgagga
ataattttattcattacatcagaagttttatttttctttgcatttttctgagcattcttt
cacagaagtctatcccctacaccagaattaggatgttgttgacctcccactggaattact
ccactaaacccatttagagttccattattaaatacagcagtattactagcaagaggtgtg
actgttacctgagctcaccacagattattagaaaatagtcgaagaaatactattcaagca
ctaactctaacagttatattaggcgcatactttacagtacttcaagctggagaatatata
gaagcctcatttagaattgcagatagagtttatggatcaacattttttgtagcaacagga
ttccacggagcccatgttttaattggatctacatttttattagtttgtttataccgaaca
tttattcatcactttagaaatggtcatcactttggatttgaagcagctgcatgatattga
cactttgtagatgtagtatgaatttgcttatatttatgtatttattgatgaagatcttaa
>Enchytraeus_crypticus_6
atgtttaaacccattcgttcttctcatccagcaatcaagattatcaatagagcatttatt
gatcttccagcaccaaacaatatttccatctgatgaaactatggatcacttataggccta
tgtctagtaattcaaatcatcacaggattatttttagctatacactatgtaccaaacatc
gagttagctttctcatcagtagctcacatttcacgagatgtaaattatgggtgaattatt
cgatcacttcatgcaaatggagcatctatattcttcttatttttatacctacacacagga
cgaggaatctactatgggtcttataggtttatagaaacatgaaacattggagtaattcta
tttatcttaacaatagctacagcatttataggatatgtgttaccttggggacaaataaga
ttctgaggggcaacagtaattacaaatcttttctcagctattccatatattggaaaaacc
ttagtagaatgaatatgaggtggttttgccgtagataatgctacattaaatcgatttttt
gcaattcactttgttctcccgtttatccttgcagctgtagctattattcacataatattc
ttacatcaaacaggatctaataacccaattggaattaacccagacagagatcgaattcca
tttcactcatactattctattaaagacgctttaggttatacagtagcactatcactattt
atattaattacactatttgccccagacttattaactgacccagaaaattttatggttgcc
aatccattagttacccctattcatattaaaccagaatgatattttttatgagtgtatgct
attttacgatcaattccaaataaattaggtggtgtcgtagctctatttgcagcactactc
attctattcacccttccatttacaaaaataaataaaaagcgaggattgccattctatcca
attaatcaactattattctgaatactagtgtcctcatggttaattttaacatgaattggt
ggacggccagtagaagacccatttattttaattggtcaagtatttacagtactatatttt
atattctatattttaaaccccataataacttgagtatgagataatataactaaactctaa
>Enchytraeus_crypticus_7
atgtatatttccttttctttatcaataatcatcagttatcttatagctatattagccata
gcattttacacccttatagaacgaaaacttctgggatatatacaattacgaaaaggtcct
aataaagtaagtttaatgggagttcctcaaccatttgcagatgctattaaactatttgta
aaagaacaatcttttccttctttatcaaacataattttatttactttggcccctattaca
agattaattttagcacttatactatgagctatttatccacactcaaatactgccctatac
ctaagatttggaatcttatattttttatgtgtatctagtataaatgtgtatgccactttc
cttgccggatgatgttcaaattctaaatatgctttgctgggggccctacgtggggtagct
caaactatttcatatgaagtatctatatctttaattctaatttgcgcattaattatccac
aaaaaaatagatatcgcactaatatctacaaatataatatcctgaccatcaataataatt
atagtaatatttgtattctgatttattactaatttagcagaaacaaatcgtactccattc
gactttgcagagggtgaatcagaattagtttcagggttcaatgttgaatatagtggtgga
atatttgctctaatctttatagcagaatatgcaaatattcttataataagactattaaca
tcagtattttttactggatgaattccaatcatagaaaactctacaataattttaaaaacc
atagtatttgcaacattatttatttgaattcgtgctacattacctcgaatacgatatgat
aatttaatatatttaacatgaaaaagatttctaccaattagattggcactactaattgta
ttaattccaataatataa
>Enchytraeus_crypticus_8
atgatatattattccccatttttaataattaatatgttaacattaataacaagtacaatt
atagcaatttcaagaaccaattgattaatagtgtgattggcaatagaattaaatttaatt
tcatttattccaattataaataacacctattcatttcaagaaactgaagcatcagttaaa
tatttattaattcaggctttgggatcaaggttacttattataagtagactttcactttga
ttttcacatcaaatttttatcaatataaatattattttacttttctccctattaattaaa
attggtatagccccatgtcatttatggtatccatctgtaataacatctatttcatgaatt
ccagccctcattttatcaacatgacaaaaaattgcccccctatctattatatcatttttt
ttaataagaacttcaacaaacattatgatattgctagcaagaataaacgcattaactggt
gggctaatgggattaaatcaaagacatttacgaacattaatagcgtattcatcaatcact
catataggatgaataatggccctaatcagaaataatatatctatatccactattatttat
tttatattttattcaatactaattacaccaatttttattatattatacaaactaaatacc
aaaaccctatcacaaataaatagttcaaaaaatgatacaaaaatacaatatttagttcta
cctatattattcttatcactaggtggattgcctccattaactgggttcttcccaaaatga
ttctctatctttctattaaccccaaactcaataattatattatttattttaattgccggg
tcattaataaatttatatttttacctaaatattgtattctcaattatactaagaactaga
aaaaataaattaaattgaaacaaatcaaataaattaaatttctcattaattacttatata
actttaacaataattccattaattccattaatattataa
>Enchytraeus_crypticus_9
atgataaatataattatttctacttcagtagctattattattcctatagttgtattctca
gctgcatgaattttagcaaggcgcccatcacaaactacccgtgaaaaaacttccccattt
gaatgtggatttgacccaaaccatagagcacgaattcccttctctatgcgattttttctt
ttagccattatttttattgtatttgatatcgaaattgtattactaaccccccttccacta
attttatcaattactaattcatctactttactattaggtaggtccttatttcttttaatt
ttattaattggactaattcatgaatgaaatcaaggatcattaaattgatcagattaa
>Enchytraeus_crypticus_10
cactgcctcttaaacataggatttttagtaaaactacctatattttcagttcatctatga
ttaccaaaagcccacgttgaggcacccattgcaggatcaatagttcttgcagctatttta
ctaaaacttgggggttatggactacttcgaataatttccatatatagaaaacttaataat
tatattatatccagtgcactaataagactatcactatgtggggccattattacaagaata
atttgtcttcgtcagtcagatattaaatctttaattgcttactcatcagttgggcacata
ggattaatattagccagaattttaactaacactaattgagctatgtgaggcggattaata
attatagtagctcatggtttatgttcatcagctctatttatcttagctaatataacctat
gagatcactcatactcgaaggatattcttaactaagggaattataactgccttaccaact
ctatcaatatgatgatttttatttaccgcttgaaacatagctgctcccccatctattaat
ctcttaagagaaattatactaataacatcaattttatgttcatcttcagtcacagcaatc
ttagtaatagtaattagtttcttagcagcagcttattcactaaatatatatgcaactact
caacatggacaccttccatcatttacaaacccccttcactcaattaaaataaaagatata
ttattattattaattcacctaattccaattattatattaattagaaaacctgaactaatt
tctctttgaaactaa
>Enchytraeus_crypticus_11
atgttaaatcacccactaaacgtctttaaacatgctagcacttgaatttgacttttatta
atctttggcttcccccacatattaaaagtagtgtggtatcagtcaacctacattttggag
tgggttatactatctactagtacacccatctcaataactgtaatagctgatcccacgggc
ataatattttctgctgtggttttatttatttccgctaacgtattaagattctcaacaatt
tatatacaagatgaaaaatttaagtcacgatttacaattattgttttattatttatttta
tctatgaacttattaattttcattccccattttatagttcttttattagggtgagatggg
cttggtattgtttcatttattttagtaatttactatcagaatcctaaatctttagcagct
gggataattaccgctctaacaaatcgtattggagatgttttactattggtatctattgcc
tgaactttaaaccagggtcactgattaattgtaaacatatgagattcaccattttctcat
cttcaaattatttgcattatattagctgcaatgacaaaaagtgcacaaatgcccttttct
aggtggttacctgcagcaatagctgcaccaacgccagtgtcagcactagttcattcttca
accctagttactgccggagtatttctattaattcgattttatccgtttcttcactcattt
agttactttaatacatttttactaatagtggcagtcgttacaatatttatggccggatta
agggctactgcagagtgtgatgcaaaaaaaattattgctctatctactctgagacaactg
ggaataataataacaagactaggatttaacctcccacatctagcatttttccacatatta
acccacgccttatttaaagctctactttttgtttgtgcggggtcatttattggttgtcac
ttacatacccaagatctacgatgaatgggaaacattactaatcaaataccagtagccaca
aggtgtgtcactttagcaaatctagctctctgtggatttccgtttatagcaggattttac
tcaaaagatataattatagaagctgcattaaattcgccaaataacattattatattaaga
cttgcaatatttagactagggttaacttcattttattctattcgattttcactatcaact
atatgaggccctacactaatttccccctgaactagattaaaagaagaaaaaaatatcatt
gtccccatacttcttttatctaccatatctattacatgtggaagactaatatcttggttt
ccaccaattagttcatcattctacatagtgccatcatatttaaaatttatgccactaatc
atggtaattttaggggtgctatcagcattttatatttcaactaataggcgtcaatcttca
tctatattaattaattgaaatatctcacactatgctctatgtactatatgatttttagtt
ccaatctcttctcaaataatattaaaatgacctctaataatagcccatctaaatataaaa
tatattgatcagggatgaattgaaaatatttccggattaaatactaa
>Enchytraeus_crypticus_12
atgtatactatattactctttacttcaacaataattaccttagcttcagctataacccta
tcaataaatcccctatctataggaattattatcttaataacatcattaatattaacatta
atctattcaaccatattaacttcatgaattgcattcttaatctttttaatttatatcggg
ggtatgctagtaatatttgcatattttgtggccctaacccctaatcaacaaataaattta
ataaccttagtaccattggtattactatttattacatcatttacatatatattaacatat
aaaataaccccaactatatcacccacaaatataaaattcatatacacattttatcttaca
aataatgttcccctcttactaattttagccttaattttactatttacaataattgtagta
gtaaaactagttacaaataacaaaggccctcttcgcccatttata
