# Supplementary material for: Buried treasure in a public repository: Mining mitochondrial genes of 32 annelid species from sequence reads deposited in the Sequence Read Archive (SRA)
Source: PeerJ. 2023 Nov 29;11:e16446. doi: 10.7717/peerj.16446 (PMC10693233; doi:10.7717/peerj.16446)
Supplement: Supplemental Information 4 — These fasta files are provided for reviewers since the gene sequences submitted to GenBank through DDBJ are planned to be disclosed after the publication of the manuscript. The number after a species name corresponding to a gene in the columns in Table S1 (e.g., Abarenicola_pacifica_1 means atp6 of Ab. pacifica). [file peerj-11-16446-s004.zip › fasta_for_reviewers/Potamothrix_nr_heuscheri.fasta]

>Potamothrix_nr_heuscheri
atgatacctgatattttctcctcctttgacccgcacttatttaaatcctttgtccctacc
acttccttaattttaattatcaatcttattctaatcaatttaatcataacccatatacac
tcctttcaatttcgtctactatcacttaaaacagacataaaagaaataatctatacacaa
ctaatacgaactttctccttcaaccttaagggattctcttcaataatctccccaatattt
attataatcattattatcaatcttctcggcataaccccttacctaattagtttaagaaga
catttaattataactttttcatttggcttgcccttatgacttagcctaattatctctagc
ttcatatttaatagaaaagaatcaatagcccacttcctaccagatggagccccagactga
ttaaatccattcctagtcataattgaatcagtaagagtaattgtacgaccattaacctta
tcattccgactagctgctaatataacagctggccatatcgtccttggtctaatcggcatc
tacagagcttctagccttttatccttatccgcaagaatcgtaatcctaattccattaata
ataggatatacactttttgaatttggtatttgtcttattcaagcatatatcttctgtcta
ttaattaccctatatagtgatgatcatgcatccattaatgtatcaaattaa
>Potamothrix_nr_heuscheri_2
atgcctcatttatcacctataagatgaactgtaatactaatacttctctgattaacaact
ctactatttatggctttaatattcttctcagtagaatcaaaatttataaaacctatatat
caatccaacatttcaaagacttcactttgaccatgactataa
>Potamothrix_nr_heuscheri_3
atgcgttgactctactctacaaatcacaaagatattggacttctctatataatatatggc
ctatgaacaggtatggtaggtacaggaactagaattctaattcgaatagaacttgctcaa
ccaggatcattccttggaagagaccaactatataatacactcgtaactgcccatgctttc
ctaataattttcttcctggtaatacccgtatatgttggtgcttttggcaacttcctagta
ccattaatacttggcgcaccagatatggcatttccacggctaaataacctcagattctga
ttaatgccttcctctgtaattctatgtgtagcatctgctgccgtagaaaaaggagccggt
acaggttgaactgtttatcctccactagcaagaaatcttgctcactctggaccatctgta
gacttagccatcttctccattcacttagcaggtatttcctctattttaggggcaattaac
ttcattactacaataatcaacatacgatgaaaaggaatacgacttgaacgaattcctcta
tttgtatgagctacaatcattacagtagttatactattactaacacttccagttctagct
ggagctatcaccatattactaacagatcgaaatctaaatacctcattctttgaccctgca
ggagggggagaccctgtactctatcaacatttattctgatttttcgggcacccagaagta
tatattcttattcttccaggatttggtgcagtatctcatattgtagctcataacacagcc
aaactagaaccattcggttctctaggtataatctatgctataataggaattgcaatcgta
ggatttatcgtatgagcccaccacatatttactgtaggactagatgttgacacacgagca
tattttacagcagccactataatcattgccgtacctactggaattaaagtatttagttga
ttagctacaattcatggagccaaaatcaaatacactacatctatactttgagtattagga
tttattttcctattcacaataggaggattaacaggtgtatgcttagcaaactcatcacta
gatattatacttcatgatacttactatgttgtagctcatttccactacgtattaagaata
ggagcaatttttggtatctttgcagcatttacccattgattccctctatttacaggccta
actcttcattcccgatgaactaaagctcaattcttccttctatttattggtgtaaacctt
acattcttcccgcaacacttcctaggattaagaggtatgccacgtcgatattcagactat
ccagatgctataacattttgaaataccatctccacactagggtcaataattgccttcata
tcattactcctatttattgtaatcctgtgagaagcactcgctgctcaacgatctgtaatc
gctagacctcatataccctcatctatagaatgaaatgatattttacctctagatttccac
aacctaagggaaacaggtgtaattacttacccttaa
>Potamothrix_nr_heuscheri_4
atgacgcaatgatgtcaattaatatttcaagacgctgcatcccctattatgcttcaaata
atagccttccacgaccatgccttactcattctcactctagttattacctttgtaggttat
gcattagtagctctaatatttagaaagtacacctgccgatacattaccgaagctcaacaa
gtagaaaccatttgaactattgtacctgccttaatgttattattcctagctcttccttcc
ttacgtttactttaccttaccgatgaaattggaagaccagctattagagtaaaagccatt
ggtcatcaatgatattgaagatatgaatactccgatttcccctcaattgaatatgactct
tatataattccaaccgacgatctacaactaggtgaatttcgtctactagaagtagataat
cgaatagtggtacctatacaactagaaattcgcctactggttacagcagccgatgtaatt
cactcctgatgcattccctctttaggtataaaaattgatggaattccaggccgcctaaat
caactaggatttacagtaagacggcctggagtcttctacggacaatgctcagaaatctgt
ggtgcaaatcacacctttatacccattgccctagaagctgttgatactaaatcattcatt
gattgaacaacatctttctctaactaa
>Potamothrix_nr_heuscheri_5
atgccacggcaacctttccatttagtagaaattagcccttgaccttttgcaaccggctta
agagccttcctagttggggtgggatttgtatcctgattccacggttacgggtctacctta
ctcacaatttcactcactgctgtctctctaattctatttcaatgatggcgcgacgttgcg
cgagaagcctcattccttggtcaacacacgtcctatgtagttagaggactgcgctgaggt
ataatcttatttattctatctgaagtatgcttcttttttgcctgattctgagcatttttc
catagtagactagctcccacacccgaactaggatgttgctgaccacctgtcggaattact
cctatcaaccctttcagtattcccttacttaatacatcagtactcttagcatcaggcgta
actgttacctgagcacatcacagtatcatagaaggtaaccgcacaatggctatccaagcc
ctatctttaacagtattcttaggcttatacttttcaacccttcaattagaagaatatatt
gaagcccctttctccattgcagatagaatctatgggtcaacattctttgtatccactgga
ttccacggtgcccatgtaattattggtactatcttcctatttgtatgtcttgtacgaacc
atcctttatcaattctccacaggccatcactttggatttgaagcagcagcatgatactga
cacttcgtagacgtagtatgaatctgcctctacctttgcatctactgatgaggcgcataa
>Potamothrix_nr_heuscheri_6
atgtttaaacctttacgaacaacacaccctgccatcaaaattatcaatggctcactaatt
gaccttccagcaccagtaaatatctctatttgatgaaactatggatcattactaggtcta
tgtctaattatacaaacagctacaggactatttctatcaatacattatgtatctgatgtc
gaaatagcattcagttcagtagcccatattagccgagacgtaaattatggatgattaata
cgagcctcccatgctaatggagcatctatatttttcttatttctatacttacacacaggc
cgaggcctatactacaactcattcttaataaaagaaacatgaaatattggagtaattata
ctagtcctaaccatagctgctgcctttaccggatatgttcttccatgaggacaaataaga
ttctgaggagccaccgttattactagaatcttttctgtaattccctatataggtcagata
ctagtagaatgaatctgaggaggtttcgccgtagataatgcaaccttaaaccgttttttc
tcatttcatttcttaatcccatttatcctaataggtgcctcagccgcccatattctattt
ttacaccaaaccggatcaaataaccccattggtctaaactcagactcagaccgaatccct
tttcacctttattactctattaaagatatattaggctacgtaattgctttactgttattt
tctatcctagttctttacgcacctaatttctttactgacccagacaactttctaaatgct
aatccattagtcacacctattcacattcaacctgaatgatactttctatgactttatgct
attcttcgatccgttccaaataaacttggtggcgctgttgctttagcaatagccctaatt
attttaatacttccaccatttactttctttagaaataaagtaggatctagatttaaccct
actacccaaattctgttttgatgcatatcaagttcatgattaattctcacatgaatcgga
tcatgtcctgtagaagaaccatatgttataattggccaactagccactaccatttacttt
acatatttcatcataaatccattaataactataatatgagacagcctaatcaaacccagt
aactaa
>Potamothrix_nr_heuscheri_7
atgtccattgcagcctgcctctccattctcctaagctatgtactagccttaatagctata
gcattttacaccttaatagaacgaaaatttctaggctactttcaaactcgaaaaggccca
aacaaacccggattaatgggtctacctgtaccatttgctgatgcaattaaattatttgta
aaagaacaagcaaacccgacaactgctaaccaattaccttttataggggcccctgtactg
agattaaccttagcattaatgctatgagctttatacccacatcacgcctcagcatacttt
atcacatttggaattctatattttttatgcgtatcaagaacttctgtttacgctaccttc
atagccggatgatgctcaaattctaaatatgcacttttaggtgctctgcggggggtagcc
caaactatttcttatgaggtaagtatatcattaattctaatctcaggacttctaatatta
aatagtttagatatgacctatatttctcttaatcaaaaatcctgattaatccttatagtc
cctttaattactattttatgatttattacaaacctggctgaaactaatcgaactcctttt
gactttgcagagggtgaatcagaactagtttctggattcaatgtagaatttagaagtgga
ttatttgctcttatctttatagccgaatacactagcattttagccataagactaatcaca
gcatgcttattttcaaggtcaatctttactagaattctagactcttttattctattatta
aaaaccttagccttatcaatattatttgtctgagtccgagccacactaccacgcatacga
tacgaccatttaatatacttaacctgaaaaagatttttacctttatcgttaagcttcatt
atgcttctaattccactaatatttattttctcataa
>Potamothrix_nr_heuscheri_8
atgctacttataaccccatcttcatttctagtaattacaactctaattgctagatcactt
ctagcactaataagaagtaactgattaatagcctgaatctttatagaaatcaacctactt
agtttcatccccgtaattacaagccaaaaatctaatcaagaagtagaagcagccatcaaa
tactttctagcacaggccctaggatcagctataatattattctcaagtatatctttatgg
tccattaatataagatcttcaatatgagttgctattctaattctagccctcctacttaaa
ttgggggcagcaccctgtcatttctgatttccgtccgtaataacttcaatctcttgatta
agagcactattattaacatcctgacaaaaactagcacctttaatacttctttgcttcccc
ttaacaggatcaaaaaccttgtcatctataataacaggggtagcagccttaaatgcatta
attggaggcacactaggactaaatcaaactcacttacgcacattattagggtactcctct
atcacccacataggatgaataatcagagccataagtactaatataccttctctttcttta
atttatttcataatctatgtgctaatcattgctccaaccttccttcttttacataaaatt
tcattaacacgctcaactcaaatactatcatctatcataacatccaaaactctattacta
tgcgttagactactattattatctttagccggtcttccacccttaactggatttctccca
aaatgaataattattaataccataatatcctgtaaccaattagtaattttacttctactt
ctaggctcatatataaatctatatttttatttaaaccttgtatttaatataataactact
accatatattcacatgttaaaaaagaaatttatattcctatacacaacacaataattata
atcagttccagaacactaggtatacttcctattctaatctaa
>Potamothrix_nr_heuscheri_9
atgtccctattccttctagcttcaattatatcattattaattacaatagccacctttata
gcagcatggttcttaaaaacacgatctattttggaccgtgaaaaatgttcacccttcgaa
tgtgggttcgatcctaaaaacactgcccgaatccctttttctttacgcttcttccttcta
ggtattatctttattgtattcgatatcgaaattgtactaatcataccactacctatccta
tccgcctctaattatcttccgtcgtcctttattacagcttctatctttattttaattctt
attttaggcttaattcatgaatgacgcgaagggtctttaaattgatcatcctaa
>Potamothrix_nr_heuscheri_10
atgctaactatactaataccactcgtatccttgctcctactaccaataatttcaaaactt
tactggcatcaaattactattactattatctgaactgtaatactttttatgcctaagata
acatcaataaactattacaccattacttcaaatttaagtgcaattgataatatatcggga
accttaattatcttaaccctgtgaatctccgctctgatatttattgccagtattaatatt
tcgttaaaaaataacctcccaaaaagattttcaatagttgtattaatcttaaccattatt
ctaattctatgctttagagcaaataacatatttattttttatatttgatttgaagcctca
ttaatcccaactatattactaattatactatgaggttatcaaccagaacgactacaagct
agtatatacctaataatatacactgttatcgcatctttacctttactactaattatatga
aaaatttactcattatcgggccatttaaatatatgcttcccatgaattattttcccaaaa
aatataaatatccttatagcctgaataatattaacattagcattcatagtaaaattacca
ctatttactacacacctgtgacttcctaaagcccatgtagaagcccctgtagccggatcc
atagtcttagctgccattttacttaaattaggtggatatggcttaattcgtgttgtatct
atattttctgggatagtaagagtatcttgttcctttatctcatcactaagattaattgga
gctaatttaaccggcctcatttgccttcgacaaacagacataaaatcattaattgcctat
tcctctgtcgggcatataggtctaataattgcaggagttttatccaatacaaaaatcgga
ttaatgggcgcattggccataataattgcccatgggttagtctcctcaggattattttgc
atagcaaatatcacatatgaattaacaaacacacgtagcattgctctaaccaagggatta
tgcaacatacttccattaatctcattatgatgatttcttctaatttgtgctaacatagcc
gctccgccatcaatcaatctcttaagtgaaatccttttaattataggatcaatatcacaa
aatatttatttatttattccgataggatttttaagatttattactgctgcctattcacta
tatctatattcatcgacaaatcatggatgaccactatcaataaactattctaatctagtt
ttaaaacccgcttattcattactaattattcttcatattataccagtaataatacttatt
attatgcctgatatcattacagactgattataa
>Potamothrix_nr_heuscheri_11
atgctctcttctttaatctatgtaattataattacacctattattataatagtatcattc
ttaatacgtcagtctcatcttctaatagctttaataacactcgaaggcctaatattaaga
ttaatcttgtatgtgccagtaatactaacaatatcaggcctacctgttggaatagcaagt
attttattacttactctaggagcatgtgaagccagtcttggcttagccctattagtaata
ataactcgattccatggctcagatctaataaacaacctaaccataaataaatgctaa
>Potamothrix_nr_heuscheri_12
atgaaatttattatattgccaatattcaaaacagtaccgatcttaacggccactttttca
ttcttgtccttaacctcagccttatacttatttctaagaaatcaatgcttaattatggaa
tggcaactcataactataactgcatcaccagttaccgccgccattattttagaccctgaa
ggtctaacatatcttagagtagtgctattcatctcctctaatgtaataaaatttagaaaa
ttttatatggcagaagatatttttattaatcgttttactattctcgtggtattatttgtg
ctatctataagaatgctaattttaatcccaaatctaataatactgctattaggctgagat
gggttaggaattacctcctttgtattaattatttactatcaaaataataaatcccttgca
gccggtataatcaccgcattaacaaatcgcattggagatgtaataatcctaattgcaatt
gccttaacactaaatcaggggcactgaaacatcattcacatatgaaactccacatatcta
tgaccacaagctatcttaatcatagtagcagcaataaccaaaagggcccaaataccgttt
tcgtcctgacttccagccgcaatggcagcgcctactccagtatctgctttagtacattcc
tccactctagtaactgccggagtattccttttaattcgcttctacccgttcttaagatca
attcctttatttcatttcgttttactattctccgcaatctctacaatacttatagccggt
attagtgctacaactgagtgtgatataaaaaaaattatcgctctttcaactttaagtcaa
cttggcgttataataaccagactaggccttggtatgcctactctagctctatttcacata
atgactcatgccttatttaaagccctgctattcatctgcgcaggaggcttaattggtctt
catctacacggacaagatctacgatgactaggaaatctgacggccgaagcccctgtagca
acatcatgcattttaattgccaattcagccttatgtggattacctttcatggcaggattt
tactccaaagacttagtaatagaatttatcttaataaataactttaactgaatagttgtt
attatatccttcattgctgtaggctttacctcattctactctattcgatttagagtcgta
atagcttgaggcccccgatgtcatgcgcccttaagagcacttaatgaatcctacaacaca
attattcctataatcttaatatcctttacatctgtgatcggcggggcctcgatcttatgg
gtgctgcccccaatcgctccatcctttatgtcctttacacttaaattaatacctttactc
atagtaatccttggaattataagtgggtgaattttatcaacatatataaaatccagtata
tctgccaaaacacctattaatagttatgccagctgtataatatgattcttagtaccttta
tcttctcagtatcaactagccctacctcttaaaagaggccatactgccctaaaaagaatc
gatcacgggtgactagaactattaggtggaaaaggaataaattcctccattacagtctca
ggaaatacaattttaaaatacagttactcaagcccaacatctgcaccattaaactgtatg
gcaggggctataactatattatgcctatgatctctaatttaa
>Potamothrix_nr_heuscheri_13
atgactttatgactaaccgttaatcttttaatcactttaagaatatcactaattctagtt
cctggaccatttactttaggactatccatcctatttactgctatacttgtagcccttaca
actgctatcctaatatcatcatgattaggcttcctaatttacttaatttatgtaggggga
atattagtaatattctcatatttcttagctttaacccctaatcaaccaactatatttaaa
ctccaaatccctaccctattactcacatatctagcctttctaatttctacatactctaca
aaattatggggtactttttctaactataccccttacacctcaatcatatttgaaaatgca
aatctattaactcttttactagccgtcttaaccctactactagccataattattgtagct
aaaacctccatcttctccaaagggcccttacgagcctttatatcctaa
