# Supplementary material for: Buried treasure in a public repository: Mining mitochondrial genes of 32 annelid species from sequence reads deposited in the Sequence Read Archive (SRA)
Source: PeerJ. 2023 Nov 29;11:e16446. doi: 10.7717/peerj.16446 (PMC10693233; doi:10.7717/peerj.16446)
Supplement: Supplemental Information 4 — These fasta files are provided for reviewers since the gene sequences submitted to GenBank through DDBJ are planned to be disclosed after the publication of the manuscript. The number after a species name corresponding to a gene in the columns in Table S1 (e.g., Abarenicola_pacifica_1 means atp6 of Ab. pacifica). [file peerj-11-16446-s004.zip › fasta_for_reviewers/Cylicobdellidae_sp.fasta]

>Cylicobdellidae_sp
atgttaatagatattttctcttcctttgatatttatgaattttattctacaaaattattt
tcttttatatcaatttttatactactaataacacttattattatctttatattaatatcc
aacttatgaataaaaaattttcaatttatatctatagttatttacccattaaatgtaatt
tattcacaaagagaacgaacaactacaaaatttattaaaggttattctttatatatcatt
cctttatttattatattaattttttctaatataggaggattaatttcatattctctatca
ctaacatcacacttaatatttaccttaattatagcccttcccctctgactagctatgatc
atttcaagtataaattataataaaaaacaatatattgctaaccttttacctagaggagca
cccaactgacttaatccatttttagtactaattgaaacagttagaattttcgttcgtccc
ttaacactatcctttcgactagcagcaaacataaccgcaggtcatattgttctatcactt
gtaggatcttatttaactatagccttaaggttaatacccttatatcccttaattttattt
tttattatagttggatatattttatttgaagtagcaatttgtgcaattcaagcatatatt
ttttgtctacttcttacattatatactgatgatcatactcaattaataattagctag
>Cylicobdellidae_sp_2
atgcgatgattttattcaactaaccataaagatattggaactttatattttatttttgga
gcttgatcggctatagtaggtacaagaataagtataattattcgaattgaattatgccag
ccaggtacctttttaggaagagatcaaatttataatacaattgttactgctcatggctta
gtaataattttctttatagtaatacctattttaattggtggttttggaaattgattaatt
cccttaataattggagcaccagatatagcctttccacgattaaataatttaagtttttga
cttctacctccctcaataattatactagtattttctagttttgtagaaaatggagcaggt
acaggatgaactatttatccccccctttcagatagaattgcacattctggaggatctgta
gatatagctattttttctttacatttagcaggagcttcctcaattttaggttccttaaat
tttatttcaactgttattaatatacgatgagcaggaataacctctgatcgaattccatta
tttgtatgagcagctgtaattacaacagtattattactattatctttacccgttttagct
gccgctattactatactcttaacagatcgaaattttaatacttccttttttgatccaaat
ggaggaggggatcctgtattatttcaacatttattttgattttttggtcatcctgaagtt
tatattcttattcttcctggatttggtgcaatctctcatattgtaactcacaactcaaag
aagttagaaccctttggaacactaggaataatttatgctataattagaattgctttatta
ggttttattgtttgagctcatcatatatttacaattggaatagatgtagatacacgagct
tatttcacagccgctacgatagtaattgctgttcctacaggtattaaagtatttagatgg
ttagcaactatctatggatcaaaaatatactatagtccatctatactttgatcaataggt
tttatttttttatttactataggaggtttaactggaattgttctatcaaattcttccttg
gatattatacttcatgatacttattatgttgtagctcattttcattatgtattgagaata
ggcgcagtttttgctatttttgcagcctttaatcattggtatccattattttctggatta
tcaattaatacaaacttatcagtggctcagttttattctatatttttaggagtaaatttt
actttttttccacaacactttttaggtttaagaggtataccacgacgatattctgattat
cctgatatatttatatcatgaaatgtcatttcctcatttggggcaaccttatctactata
tcagttttactctttgtctatataatatgagaatccttagttagacaacgaaccctaatt
tattcaatacatataccttcatctatagaatgaattagtatatctttacctttagatttt
cataatatatcagaaagaagagttattacatttttaaatgaaagcaaattaattgcagct
aattgttaa
>Cylicobdellidae_sp_3
atgccattttgaaatcaaataataatacaagatgctataagacctgtaatagccaaaatt
tcattttttcatgattcaattttattagtaataattatagtattaactattattggatat
actatagttatgcttagaataaatacatacacaaatcgatttacatttgaagcacaagaa
attgaaacaatttgaactattcttcctgctttaattttaatttttttagctctaccctcc
attcaaattttatatataattgatgaatctattaatcctttattaacaatcaaagctatt
ggtcatcaatgatattgatcttatcaatatggggattttccaaatattgaatttgactcc
tatataattccatcagaagatttagtgttaggagactttcggctacttgaagtagataat
cgcttaattttacctataaatatagaaattcgaattattgtaagagctactgatgttatt
cattcatgaacaattccatcaatcggaattaaactagatgcaattcctggtcgattaaat
caagcatgctttatagtaaatatatccggtgtcttttatgggcaatgctcagaaatttgt
ggtgctaatcatagatttatacctattgctttagaagtaattaataatttagattttata
atatgacttaataaatattaa
>Cylicobdellidae_sp_4
atgccacgtaatccttttcatttagttgagccaagcccatgacctctaacatccgctaga
ggtgccctattattaactataggtttatcaagttgaatacacaataaaggaataatttgt
ttatttatatctattcctattattttaatatctatatttcaatgatgacgagacgtctca
cgagaagctacatatgcaggtaatcatacatatttagtaataaaaggacttcgaattgga
ataattctatttattacatctgaagtatgcttcttttttggattcttctgagccttcttt
catggtagactatctcccacaattgaattaggatgcttatgaccacctataggaattata
ccactagatacatttagtactcctttattaaatactattattttattatcctctggaatt
actgtaacatgagctcatcatagtattaaaaataaatctcgaatagaaactattcaagca
ttaatacttactattactttaggtgtatactttactattttgcagttaggtgaatataaa
atagcctcctttactattgctgatagtatatttggttctgtattctttgtagccactggt
ttccatggagctcatgttattattggatctttatttttaattacttgtttatatcgatcc
tacctatgacattactctagaaatcatcactttggttttgaagctgcagcttgatattga
cattttgtagatgtagtatgaatctgcttatatctatgtatttattgatgaggctctt
>Cylicobdellidae_sp_5
atgttttttccctatcgaaaaattcatccagccactaaagttattaataatgcattaatt
gatttacctgctccaaataatatctccatttgatgaaattatggatctcttctaggatta
gctttaattattcaaacaattagaggtatttttctttcactacattatacttctcatatt
gattatgcttttacatccattattcatattacacgagatgtagaacatggttggttaatt
cgatatattcacgcaaatggagcatcaatattttttttatttttgtatctacatattgga
cgaggattatattattcatcctttaatttaactgaaacatgaataattggtgtaacctta
tatattataactatagcaacagcctttataggttacgttttaccatgaggacaaataagc
ttctgaggagctacagtaattacaaatttattaagtactattccatatataggaaagtct
ctagtagaatgagtctgaggagggtttgcagttgataatgcaactttaaatcgatttttt
tcatttcattttgttttaccctttattttaatagccttggcaggactacatataatattt
cttcatcagtctggatccaataatccattaggatttaatagagattctgatcgaatctca
tttcatccctactattccattaaagatagatgtggttatattatagccatcctaatttta
atattaattgttatattttctcccaattattttggggatccagaaaattatattccctcc
aataatgctgtaaccccatcccacattaaaccagaatgatattttctatgaatctatgct
attcttcgatctgttcccaataaacttggaggagtaattgcagctttttcaggaatcctt
attatatacataattccaatgtgaaaaaaattaaattttacctcaatatttttttatcct
ttaaataaatatattttctgattatttattagatcatttattattttaacctgaattgga
ggacgacctgtagaagagccatatatttttattggtcaaattgctacaattgtttatttt
tcattttttattattaattatactatatattcatcctgagactttatttttatctaa
>Cylicobdellidae_sp_6
atgtttattacttttgtgtctataattgttagaataataatagcattaatagctatagca
ttttatactttagttgaacgaaaattattaggttatatacagttacgaaaaggtccaaat
aaagtggtatttagaggacttcctcaaccactagcagatgctttaaaattatttattaaa
gaacaaatgttacctataaattcaaataaaaaatcatttattttagcacccattcttaga
cttatattagctttacttttatgatcaatttatccacatattaattcaatattttgaatt
caatatggaatcttatattttatatgtgtttctgctataaatgtatattctacattttta
gcaggatgaagttctaactcaaagtatgctctattaggtgcacttcgtggagtagctcaa
acaatttcatacgaaattagtatatcccttattttattgagaattttaattacaataaac
agttttgatatagtaaatataataattatttctgaaactcctgttattttactaataatt
ccaatttttattatatgatttattactaatttggctgaaactaatcgagctccttttgat
tttgcagaaggagaatcagaaattgtatcaggatttaatattgaatttggttctagaata
tttgctttaatttttatagctgaatattgtaatattttatttataagattattaacttca
atcatattctgtagaaccttaataacatttataagtatattaacaattatatttactata
ttaatttctatagtatttatttgaattcgagcttcctttcctcgaatacgatatgattgc
ttaataatattaacttgaaaatcatttttacctatatcaatttcattcttgatatttatt
actgtcttaataatatttgttaattag
>Cylicobdellidae_sp_7
atgcatttaataacctatatttttattttatgctttatacttccaagatttatttatatc
ctatcctatacattatttatacgtaactatttatcacgaaataaaatttctccttttgaa
tgtggatttgatactaatagacaagctcgcttaccattttctacacggttttttatatta
gcaattatttttattatttttgatattgaagtagtaatattagctcctattccattatta
atatttatattatcctacaaatcttttatattaagattttctatatttatattaatttta
atatttggactaattcatgaatgaaatgaaggatctttaaattgaatagactaa
>Cylicobdellidae_sp_8
atgctaaaatttatttttcctttaatattaactttaataacttataattattatagatga
tttattaatatttctattactataactatatcgataatattaatatatatattaacttct
tcaagatttttagtttataaatatagtttatgatctatagctgatttaatatctatacca
cttttaattttaactctatgaatatctgcattaataattatagccagatttaacataaaa
atagattataataatcaaaaaaattttataacaattattttattgttaaattttatttta
tttttagctttctgttcttcaaatttaattttattttatattttttttgaagcttcttta
attccaaccatactattaattataaagtgaggttatcaaccagaacgtattcaagcaagt
ctatatcttataatatatacagtaacagcatccttacctatattaagatgtttaatttat
gcttcaaagttatcttatactatagaattttctcaatgatttatatttagagatagacaa
ttattaaaaagattatgaataatttcaattataggatttctaattaaattaccaatatac
attactcatctatgattacctaaagctcatgttgaagctcctattgcaggatccatagta
ttagctgccattttactaaaattaggaggttatggtttagtccgcttaagaataatgtat
caatgaataaataaatatatttcaaatagtttagtaacagtatccttattaggaggagtt
attactagaataatctgcttacgtcaatctgatttaaaatcattgattgcttattcttct
gttagtcatataggtattttaatttctggaacaataacttctaccaaatgaggcctaata
ggagctataagaataataatcgctcatgcattcagatcttctgccttatttattatggcc
aacattaattatgactttactaaatctcgaagatttattttagctaaagggatattaata
attaatccattaataacactattttgatttatgtttgttattataaatatagctgcccct
ccaacaatcaacttaataagagaaattattttaataacttctttaatatctttttcatta
tattctataattatactaggactaattagtttcgtaacagtagcttattctctttatata
tatacctctattaatcattcaagttctaatcaaattatatctattataggtcaaataaaa
attaaagatataaatcttctaatttttcatttaattccatccttcatgttaattattaag
tctgaaataatttttttattagaatgtagttaa
>Cylicobdellidae_sp_9
atgattaataaatatattagacgctattcttcattggttctattttttatttctatatta
atatttataatagccctcaattttatgtactataaattaatattcattattgagtgagaa
gtaattaatatactatcaattcctattgtattcacatttattttggatatgaaaggatta
atattttcctcaattgtcttatttatttcgtcaaatgttttaaaattttctaaagattat
atacatgaggatatatatattgaacgctttacttatttagtactcttatttgttttatca
ataaatttattaatttttattccacacataattattttattaattggctgggatggatta
ggtattatttcatttttattagtaatttattatcaaaattcaaaatcattagctggtggg
atatttacggctctaactaatcgaattggagatgtacttttattaatatcaattggtata
actcttaatcaaggacattgatatattattagtataaattataatagtactatttatata
tatcaaattttaataattttattagcagcaataacaaaaagagcgcaaattccatttagt
agatgactcccagcagctatagcagctcccacccccgtatcagctctagtacattcatca
actctagtaacagcaggagtatttttattaattcgattttatccttttatacatataata
aaattatttaatataactattttatttattgctatagttactatattaatatctggaatt
tgtgcttgtgtagaatgagatataaagaaaattattgctttatctacacttagccaatta
ggtttaataataactactttaggtcttaatttacccataatagcatattttcatatactc
gttcatgcaatatttaaagcattactatttatttgtgcaggtgttcttattataaatttt
aggcatagccaagatttacgatgaataggaaatattacaactcagatacccataacttcg
tcctgtattttaatttcaggattaacaatatctggaattccatttatatctgccttttat
actaaagatactattattgaattaagaatatttaatataagaagaataataataataa
>Cylicobdellidae_sp_10
atgcttttaataactactattttattgagaatatctatatttataatactactaaaaaca
cccattttaatactttgtaatatcttaattttagccttaataatttcatgacttactata
atattagtaagaagttgatatgcttacttaatcttcttaatttatattggaggaatatta
gtaatattctcatattttgtagcaatatcctcaaatacttttataaaaataaaaatacct
ttagttttaactttatatactatatttatatttttaata
