# Supplementary material for: Buried treasure in a public repository: Mining mitochondrial genes of 32 annelid species from sequence reads deposited in the Sequence Read Archive (SRA)
Source: PeerJ. 2023 Nov 29;11:e16446. doi: 10.7717/peerj.16446 (PMC10693233; doi:10.7717/peerj.16446)
Supplement: Supplemental Information 4 — These fasta files are provided for reviewers since the gene sequences submitted to GenBank through DDBJ are planned to be disclosed after the publication of the manuscript. The number after a species name corresponding to a gene in the columns in Table S1 (e.g., Abarenicola_pacifica_1 means atp6 of Ab. pacifica). [file peerj-11-16446-s004.zip › fasta_for_reviewers/Parvidrilus_meyssonnieri.fasta]

>Parvidrilus_meyssonnieri
atgccacacacatctccaatacactgaattatttcactaatatttttatttatctcacta
tttagattcttatcatctacttcctgaaacacacatataaaatttataaaataa
>Parvidrilus_meyssonnieri_2
atgcgatgattctattcaacaaatcataaagatatcggcacactttattttattttagga
atttgagctggtttactaggaactataataagagtaattattcgaattgagttaaggcaa
ccaggatcgtttctgggtagagaccaactatataatacagtagttacagcccacgcattc
ttaataattttttttatggtgataccaatttttatcggcggatttggtaactgattacta
cctttaatacttggagcacctgatatagcatttccacgattaaataatttaagattttga
ttattaccaccatctcttcttatactagttatgtcggctgcagtagaaaaaggtgctggc
accggatgaacggtatacccaccattagcaagaaatattgctcacgccggtccatcagta
gacttagctattttttctttacacttggctggagcatcttcaattcttggtgcaattaat
tttattacaactataattaatatacgatgaaaaggactacaactagaacgaattccacta
tttgtgtgagctgtaacaattacagtaattcttttattactatcacttcctgtattagcc
ggagctattacaatactattaacagaccgaaacttaaatacttcattttttgaccctgct
ggtggaggggacccaattctatatcaacacttattttgattcttcggccaccctgaagta
tatattttaattttacctgggtttggggcaatttctcatattgtttcacactactccata
aaattagaaccatttgggtcattgggtataatttatgctatgttaggcattgccatctta
ggatttattgtgtgagcacatcacatatttactgtaggaatagatgtagatacacgagca
tattttactgctgcaactatagtgattgccgtaccaacaggaattaaagtatttagttga
ttaactactattcacggaacaaaaataaaatgaaatgctccaacattatgagcatttgga
tttatttttctattcactactggcggactaactggaattattttatctaactcttcacta
gatattatactgcacgacacatattatgttgttgctcactttcactatgtattaagaatg
ggagcagtatttgccctattcgccgcatttacacactgattttcattgtttactggttta
tcattaaacccaaaatatacaattccacacttttttattatatttattggggtaaattta
acattttttcctcaacattttcttgggttaaatggcatacctcgacgatattcagattac
ccagacatattcataaaatgaaatattatttcatctattggatcaattattacattcatg
ggattattactatttatttttattatcttagaagctttcatttctatccgtccaataatt
atatcttctaatatatctacatcaatagagtgagatgatattctacctctaaacttacac
aatattagagaatcaggtattattgtatcttcttaa
>Parvidrilus_meyssonnieri_3
atgccactatgaggatatttatcacttcaagatgcttcttccccaatcataatacaaata
attttctttcatgaccatgctatgttaattctagtatttattttatctgtaattatatac
acaatagttctactttgcgtaaataaattttcttatcgattcttattcagagctcaagaa
attgaaactatttgaacaatcttaccagcaattattctaatcttcttagcttttccatca
cttcgtttattatatattatagatgaatgttttaacccatctattacagtaaaaacgatt
ggacaccaatgatattgatcttacgaatattctgactttaacaatgtagattttgattca
tacatattaacttctaataataatataaaaccatttcgtttattagaagtagataaccga
atactactaccaataaatctagaaacccgcattttagtaacagctactgacgtaattcac
tcttgaactattccatctcttggcataaaagtagacgcagtaccaggacgattaaatcaa
ttaaatttttctgtgctattaccaggaattttttatggtcaatgttctgaaatttgcgga
gcaaatcactcatttataccaattacactagaatcagttaatataaaatcttttattctg
tggctaaaaaaattctaa
>Parvidrilus_meyssonnieri_4
atttttcaacgaaatccatttcacttagtagaaataagtccatggccactaacatcagcc
atggctgccatattattaacaactggcctaacaacatgattccatttacactcattttac
tgcctatttctaggcctaataattttattaatttctatatttcaatgatgacgtgatgtt
tcacgagaagcatttataggagctcatacatctttagttttaaagggacttcaatacgga
atacttctatttattttatcagaagtactattcttttttgcctttttttgagcttttttt
catagaagattagctccaaccccagaaattggctgtacttgaccaccagttggaattaac
ccattaaatccattttcaattccactattaaatacagcagtacttttatcctcaggattt
acaattacatgagcgcatcattgcatattaaataaaatacataaaaatacaattattact
ttagcactaacaattatacttggtgcttactttacattccttcaattaaatgaatattta
gcagctacatttacaattgcagatagagtgtatggaacaacattctttgtggcaacagga
tttcatggccttcatgtattaattggatcatcatttctatctgtatgcctattacgacta
tttttacatcacttttcatctactcaccactttggatttgaagcagcagcatgatattga
cactttgttgacgtagtctgaatttgtttatacttatgtatctactgatgaggctcatag
>Parvidrilus_meyssonnieri_5
atgaataaaccactatgatataaacacccattaattaatattgtcactaattcattagta
agcttaccaagcccaaataatatttcactactatgaaattttggatcactattaggatta
tgccttatcctacagattatgactggattatttctttctatacactatatttcagactta
aacatggcttttttttcaacttcacaattatcacgagataccaatataagatgacttctg
cgctctcttcatattaacggcggttcttttttttttatcttcttatatgctcacattgcc
cgaggaatttattattcttcatattttatgctagaaacatgaaatattggaattatttta
ctattagctacaatagcaacagcatttataggatacgttcttccgtgaggacaaataaga
ttctgaggagctacagtaattactaatttactgtcagcaattccatattttggtaaaata
ttagtagaatgaatttgaggtggattttcagttgacatggccacactaaatcgctttttt
tctttacactttcttctaccattcattattgcagccttagtaattattcatctactattc
ctacatgaaaccggatcatcaaatcctataggaattgctaatcaaataaaccgaattcca
tttcaccactattacacctctaaagacttaattggtatactatgcacattctgagttatc
ttatttatttcaatctacgtacctaatctttctgctgaccctgaaaattacctaagtgca
aacccattaaccacacctattcatattaaaccagaatgatacttcctatgagcttatgca
atccttcgatcaatcccaaataaacttggtggtgtaattgccatattctctgctttacta
atcttatttattctgccaataacaaaaaataataaaattatatcaatatcattttctcct
ataaatcaagtaatattttgaattttagtatctactttctgtctactaacatgaatcggc
gcacgtccagtagaaccaccatttattataattggccaaataataacctcaatatatttt
tctttatttatcttaatattaataataaaaccactaaataaaaattaa
>Parvidrilus_meyssonnieri_6
atgtatttaaatattataaccctacttactacactagtatcaatattaattgcaatagct
ttttttacactaacagaacgaaaatttttaggctattttcaaattcgtaaaggtccaaat
aaaattaatgtagctggaattccacaaccaatctcagatgcaataaaacttataacgaaa
gaaaccccattcccaatatcgtcaaactatattctatttttattagccccaataataaat
ttattattaacaataatattatgaactatattcccattttctaatccatctatttttttt
tcttttagcttattatatttcttatcaatctcaagaacaatagtatacacagtattcgga
gcaggatgactatcaaactcaaaatttgcctctcttggggcaattcgtagaatcgcacaa
acaatttcctacgaagtagtactagcaatcgttattctatctccaatatttattttttca
tcattcaatacatcgttttctatattttcatctaattctatatccacgctattatttata
ccaatacttataatatgattaatttcaattttagcagaaacaaatcgtacaccatttgat
ttcgcagagggggaatcagaattagtatcaggatttaatatcgaatttagaagaatacaa
tttgccttaatttttatagcagaatatactaatattttatttatatcaagaattacaatt
ctactatttataccattaccaatattattctcaactccaatactaattatatttactact
attttagcccatttaattattcttattcgaagagttctaccacgtctacgatatgacaaa
ctaatatcattagcatgaaaatattttctaccctatacactactatattactttatctta
attccagtaattataattcttctttaa
>Parvidrilus_meyssonnieri_7
atgctattaaatagaatatcatttatcattacatttataattatctctatcctaatttat
gttacttgatttatttctaataaatcaatttcttacaactataaaaacataatatatgag
tgtgggtttgacccaaaaaactctccacgaagaccattttccatacgatttttcttaatt
agaattatatttattttatttgatgtagaaattgcattaatactacctattccatctatg
tcacaatctccatttaacttaacttttatattatcttttctaatatttatattaattcta
attattggattaattaatgaatgaaatgagggagccttaaaatgaaccaactaa
>Parvidrilus_meyssonnieri_8
atactaataaaaataccttcaataataaaactgtcagtttcacttatatttttaagagta
atttttttactaaggaatatacaactttataaatttataccattaatgtcatatttagac
atattatcatttttactaattattttatcaatgtgaattactacactaataattttagca
agatacaaaattttttatttaaaaaatataatcaaatctttttacattactatattaatt
ttaatgctatcattactattatgtttttcatctgcaaatctactaatattttatatctga
tttgaactatctctaattccaactatagtactaattattttctgagggtatcaaccggaa
cgacttcaagctagaatatatataatcatatacacaattacatcttctttaccactacta
atactattaatcttaattttacaaaaaagaaattctattataatatatataaatataata
ttagaaatgccatacataataaatcctacaatattatgaatattaactataatggcattt
ttagtaaaattaccaatatttttttttcatctttgattaccaaaagctcatgtagaagcc
cctgtagcaggctctataattctagcggccatcttacttaaacttggcggatatggaata
ttacgaatatcaattatctttcctcatttaaacaaatctatattattaattattatagtt
ggaaacatcggagccataattacaagaattttatgtcttcgacaaacagacctaaaatca
ataattgcctattcttcagtaagtcatataggactaatacttatagctcttatatcaaat
tctaatttaggaatagcaagagctatcataataataatagcacatggattttcttcatct
ataatattttctatatctaattcatactatgaattatttaattcacgaaacataaatatt
ttaaaggggacactatttatttcaccattaatctctactttttgatttttaactttaata
agtaatatagctgctccaccaacaattaacttactaagagaaatctcaattattatttca
tcactttctatatatttttctatattccttccaattttaattactagatttttttctgtt
gcatattctttatatttatattcatcaacatctcatggaaatattataatatcttcaaat
ccatcatcaagtacaccaattgtatcatttttaatactatcattccactttattccaata
tactgcctaattttaaaaccagaattactaatcttaacaccataa
>Parvidrilus_meyssonnieri_9
ataataattaacgctataaatacaaatcaaatacatgtaaccgttataattttaggcatt
ataacatcttcactactaattttattttttttaaaatcatcacaccttttatctgcatta
attttaatcgaggctattacattatcagtaatcatatttatatttattaatctaatatca
ctaaaaataatatttttttttccaattttatttttactaacaataactacatgttctgct
gctttaggcttaagcttaatagtggctatttctcgttattctggtactacctttttaact
agatttttctctaataaaatataa
>Parvidrilus_meyssonnieri_10
atgattaattataaatttttaaactcttccattttatcttacaacataataattaccata
attccagttatactacttattttattatcaaacatcgtaaatgaccaggtattaattata
aaatgacatctatcttcgttattgtcaactgatttatattttcactttattctagatcaa
tttggtattatattctccatattaattatttttatttctataaatgttataatattttca
agaatatacataaactcagaactatataaaaaacgatttaatctgttagttttagccttt
gttttatctataaatatattaatttattttccaaatataattacattacttctagggtga
gatggactaggaattacatcctacttattagtaatctactatcaaaataaaaaatccttg
ggagctggaacagttacagctctaataaaccgcatcggcgatgtaattattttaataaca
atttttttatttttttattctggtgaatgatttattttctctataccacatatagaaaaa
caaatattctttttaacaatcttaatactaatattggccgctataacaaaaagtgctcaa
attccattttctagctgattaccagctgctatagcagctccaactccagtatcagcttta
gtacactcttctacattagtaacggctggagtttttatattgtttcgatttagtactttc
actaatttaagacctgcattttcatttatattgatactaatttcatcttcaactatgcta
atagctgccatagcagcaataatagaaacagacttaaaaaaaattattgctttatcaacc
cttagtcaattaggaataataatatttagcttatccatagcccaaccaataattacattt
tttcatatatctactcacgctatttttaaagcactactatttatctgtgctggtaactta
atttcaatatctatgcacagccaagacattcgttgatttttctctactaataaatcagtt
actacaagaatatcatgtttaattattgccaattatgcattgtgtggaattccatttata
tctggattttattctaaagacctaattttagaatcaataatattttcaaactttaatatt
ttaatcttcataatagtaacacttgctactattttaacttctctatattctttacgaata
ataatatcaattttatgaaatataaataactcaacccctcttaatataacatctgattct
aataaaatctctatcccaactcttttaataagaattatatctataacatctggatcattg
atcatatgaacattaataaattctctatattctccaatactgcaatttaatttaaagtca
gtaacacttcttattattattacagcactagttttattagttatattaatacaaaatttc
atagatatatctgtatatattattaaatcacaaaaaataatcttttttttatcctctatg
tggtgattatctactattatatcacaacttagaataaaaccatttatttttatatcaaaa
aatttaactaaaattatagatcagtcatgactatcattttattttaattatcaatcatat
ttatctatatcaaccatatcttactcatactcatccatatataataatatttattccata
ctaatctttcctctatgatttttttgtattgtagacaattttcttgtttatttttacgga
aaaacactcataattccataa
>Parvidrilus_meyssonnieri_11
atgatatcaatacttaacatcccattcgtgttattattttcagttgtattagtaatattt
ggaatcaatatgcctgctcttttagctatctgcgtattactaagagctttaatatacaca
ttaatcctagctattatattctctccactaatcgcatttttaatctttattctgtacgtt
ggcggcatattaattatatttgcatattttacttcaattctagattatcaaaaaataaac
attaaaaatttaatacagtatacaatctctagattattattttcatcttttattttattt
cttccagcagttcgctataaaactaaatcatcatcattgaaattaatgctacaatcaaga
gatctaataatactaatcattataactatcgtattattatttacattaacaattgttgta
aaactatctaagctaaataaaggaccaatacgtccatttgtatcaaaataa
