# Supplementary material for: Buried treasure in a public repository: Mining mitochondrial genes of 32 annelid species from sequence reads deposited in the Sequence Read Archive (SRA)
Source: PeerJ. 2023 Nov 29;11:e16446. doi: 10.7717/peerj.16446 (PMC10693233; doi:10.7717/peerj.16446)
Supplement: Supplemental Information 4 — These fasta files are provided for reviewers since the gene sequences submitted to GenBank through DDBJ are planned to be disclosed after the publication of the manuscript. The number after a species name corresponding to a gene in the columns in Table S1 (e.g., Abarenicola_pacifica_1 means atp6 of Ab. pacifica). [file peerj-11-16446-s004.zip › fasta_for_reviewers/Propappus_volki.fasta]

>Propappus_volki
ataataaatacaattttctcatcaattatatcctttcaatttattattattattacatat
atatttcttataagacttacattaagaatatctaacctaaaagttactaaaaatcttatc
agatctaatatatttacaaaatatatttattcccaacttattatttcaaaagcgaagcaa
ttattttcattatcctctataattacgttattattttcactatttattatttttaattta
ttagggctaatttcttacattaggtcaataactacacatattttagttactgtttcattt
ggactcccactatgacttagaattattaattctggatttatatttaaccctaaaaaattt
atagctcatttattacccgatggagcgccaatatgattaaacccgtttctaatttttatt
gagttaagaagaatcatagttcgtcctttaactctatcatttcgtttagcagctaatatg
tctgcaggacacattgtattaactttgtccggatcttatttctcaagattcttttttata
tctataaaaagatcactatctattattttattctcaagattctacattatctttgaaatc
gccatttgtattattcaagcatatattttttgtcttctaatttcattatactctaatgat
cactctctataa
>Propappus_volki_2
atgcgatgactgtactctaccaatcataaagatattgggaccttatattttattttcgga
atctgagctgggatagttggtgccggattaagcttattaattcgaattgaattgtctcag
ccgggctcatttctagggaatgatcaaatttataatacaattgttacggctcacgccttt
attataattttttttcttgttatgccaattttaattggtggattcggtaactgattactc
ccactaatattagggtctcctgatatggcatttccacgattaaataatataagattttga
ttgctaccaccatctctgattcttctaatttcatcctcattggttgaaaaaggggttgga
actggttgaacagtttatcctcctctatcagcaaatattgctcattctgggccttcagtt
gatcttgcaattttttctctacatctggcgggtgtttcatctattctaggcgcaattaat
tttattactactgtaattaatatacgatgagagggcataaaaataagacgaatttcccta
tttgtttgatctgtctttattacagttattcttctccttctttcccttcctgtgttagca
ggggctattactatactactaacagatcgaaatataaatacatcattctttgatccggct
gggggtggagacccaattttatatcaacacctgttttgattttttgggcaccctgaagta
tacattttaattctgccagggttcggggctatttctcacattgtaacatattattcaggg
aaaattgaaccatttgggtcactaggaataatttatgctatacttggaattgctatttta
gggttcattgtttgagcacaccacatatttacagtaggaatagatattgatacacgggcc
tattttactgcggcaaccatagttattgcagttcctactggaattaaagtatttaggtga
ttagctactatatttgggtctaaaataactttttctcctcctatatactgagccttagga
tttatttttttatttacaattggtggagtaactggaattattttatctaactcatcatta
gatattgtaatacatgacacctattatgtagtagctcactttcactatgtattaagaata
ggggctattttcgcaatttttgctgcctttaatcactgatttagcctatttactggtcta
tctctaaattaccgatgagccaaagctcaattttttataatatttattggagtaaattta
acgttttttcctcaatttttcctagggttagctggtataccacgtcgatattcagactat
cctgatatatatgtaaaatgaaatgttttatcctcaattggctcaatattatcatttatg
gccttactattgtttattataatattatacgagagattttcctcacaacgatcatctatt
tcatcatttaatagagcatcctcctttgaatgaaaagaagtacagccattagattttcac
aatcaagaagaatcatccattattattaaaatttaa
>Propappus_volki_3
atgactatatgaagtcaaataaattttcaagaaccaatttccccatttatatcatttctt
atatcctttcatgattactcaatggctattataataataattatagtctcagtggggtac
ttcattgcccttaatgtatataactcttattcaaatcgattaatcgtagaagctcaaaat
ttagaatttatttgaactgttgctccagcgattattttattatttttagctcttccatct
cttcgtattttatattcctctgaatccttttctagaacatggattacaattaaagttatt
ggtcaccaatgatattgaagttatgaattctcagactttcctaaagtcgaatttgattcc
tatatgacaaacccttcagatttaacaactggaaattaccgacttcttgaagtagataac
cgaatttctattcctatagatactaatattcgagccttagtatctgcagctgatgtgatt
catgcttgaactatcccatcaatgggtattaaggttgatgccgttcctggtcgattaaat
atattgagcctaatttctaaaaagccgggtcttttttttggtcaatgctcagaaatttgt
ggagcaaaccactcatttataccaattgcagtagagtctattaattttaaatcattcagt
aattgaattaaaaaatttaattaa
>Propappus_volki_4
attttacgtaacccattccacttagttgaattaaggtcatgaccaattattggtggatct
tccgcctttatactaaccactggattagcatgctgaatacataatcgtggagcatttctt
cttagattttcaattatagtaattttattcctcatgtttcagtgatgacgcgatgtatca
cgagaaaggactcatcaaggatttcatacctcacttgtcctatctggcctaaaactagga
ataatcttatttattacttctgaagttctattttttttcgcctttttttgggctttcttt
catagaagattgtcacccactccagatattggatgttcgtgaccatcaactggaatcttt
ccattaaacccgttttctgtcccactattaaatactttagttctcttagcttctggagta
actgttacatgatcacaccactctatcttaataaaatctaaaagcagggctatactatca
cttctaatcaccattatactaggagtatattttactgttttacaggccggagaatacata
actgcatcattctctattgcagactcaatttatggctcaacattcttcgtgacaacagga
ttccatggtctacatgtactaattggatcttctttccttattgtatgtcttcttcgtatt
tatttaaaccacttctcatcagctcatcattttggatttgaagcagcagcatgatattga
cattttgttgatgtagtatgaatctgtctatatctgtcaatttattgatgagggtattaa
>Propappus_volki_5
atgaataagccacttcgagtaacccaccccatccttaaaattattaattcgtcgattgta
gatcttccggccccaaacaatatttcatatttctgaaattttgggtcattattagggcta
tgcttaataattcaaattattacagggttatttttatctatacattactcaacaaatgtt
gtatattcattctcttcagttattcatattattaatgacgtaaattatggctgattgata
cgacttattcatgctaatagggcttcgctattcttcttatttatttatattcatacagca
cgtggaatctactactcatctttcctatttacagaagtatgaaatattggtattgttctg
ctggttcttttatttggaacctcatttctaggatatgtattaccatgaggacagataaga
ttttggggagcaactgttattaccaatatattttcagcaattccatatattggaaattca
ttagtacaatttctttgaggaggattttcagttgacaatccaaccctaaatcgttttttt
acatttcactttattttcccatttattatattgctatttatactaattcatattatattt
ctacatagctcaggatctaataacccactaggaattaacagagatatggaacgaattaac
tttcatcaactttattcaataaaagactctttagggtttattcttgttttaatgttattc
tttctatcattaatattttaccctaatatattttcagaccctgaaaactacatacattca
aacccacttgtaaccccaattcatattaagccggaatgatattttttatgatcatatgct
attcttcggtcaattccaaataaattgggcggtgttattgccctattattatcatttata
gtactattcgtatgcccattttctttcaagtcgtcttttaaaagaatgtcctttaaccca
ataaataaactactattttgatctataatttcatcctgatgaattttaatttgaattggt
gggcgaccagtagaatacccgtttgtccttattggtcaaattttctcaactatttatttt
ttattttttattgtctctccaatatgttcgtattgatatagtaaaccataa
>Propappus_volki_6
atcttattagccgtattattcccaattattatagcatgtttaatagctttaattgctata
tcattttacactttacttgaacgaaaaattttaggctatatccaaacacggaaaggccca
aataaagtaatatttatcggacttcctcaaccaatagctgatgccgtaaaattattcact
aaagaattaccaatcccatcaataactaacaattgattctttatatttgccccaatattt
ggactatttataaggcttatattatggtcaatttttccaaataactttaattcgtttttt
tttatttttagagttctatatttcttatgtatttctagattaaacgtttactcaaccttt
gtagccggatgaagatctaattcaaactactcattattaggatctttacggggtgtggca
caaactatttcttatgaagtaagaatatctctaattttactagcattcctgataatttca
acaactttagaattttttagtatgtcctctaatcaatatgcatgaataatgttaataatg
ccccctctagctgttatctggtttatgacaatactagcagaaactaatcgagcaccattc
gactttgccgagggagaaagtgagctagtaagtggattcaatacagaatatggtagttta
tcatttgcccttatttttatagcagagtatataagaattttaataatatcattattaact
gtatttattataactggtaccttattacacgacattgccttaggtcaacatttactaatt
ctcatagttgcttcaataagttccgtatttatttgagtgcgaagggcatatcctcgacta
cgatatgatacacttatatctcttacatgaaaagggttcctgcccatagtaatctgttct
attatatttttattcccaataataatatatatg
>Propappus_volki_7
atgataataatcatcccatttcaattaatattatcaataactttagggctttctattctc
ctagcggcatccagaaataatcttctttacgtatgattatcattagaaattaatatatta
tgttttattccaatcataatttcatctaatgaatttcaagaagtagaggcaagaattaaa
tatttcttggctcaagctataggatcctctatctttttaatatcagtttttatgacaaac
ttaaactttaatataacttatgtcattataattagtttattattaaaaattggtatattc
ccatttcacttttgatttcctgatgtaatatcatctatttcatgggtatcatgtttactt
ttatcaacaattcaaaaaattattccactaatcactatatcattttatacctcagtatct
tcatactttatttatattttggcagtaataaattctctttttgggggaattgttggaata
aatcaaacaaaagttcgaagaattatggcatattcatctattggccacatagggtgaata
atttctgttataaaaattatgccatgtaagactatggcatatataatagcatacattatt
attatttcaccattattttttactataaatagactatctacacttagatctagatctcta
tctaaattatatagaatagataatttttcattatttaatattacatttatacttttatcg
ttggctggtattcccccattcttaggattttacccaaaatgaatggttctctctgagtta
attaattatagattaatatgttcagctggtcttattttaggatctttgttaaatctatga
ttttatttaagaattactatttcgctcctcacgtcatcattttcttcacaacaatcaaat
aaattttctatgcgctacttctataatttagccatcctaaattttaatatcttctttatt
ggcatactggttgccttttaa
>Propappus_volki_8
atcaacttaactcttaccagatttatcttttcagtctttgtcattagatttcttataatt
ttgggactcactatatcaatatatacatattcagaccgagaaaaattatcagcatttgag
tgtggatttgatgctaaatttaaatctcgaattcccttctcaatgcgattttttttattg
gctattatttttattgtatttgacattgaaattgttttacttatgtcaataccactattt
gtgtttaaaataaaatttatgagaatctcaattattattttcttctttatagtaattcta
tctattgggctaatccacgaatgaggatttggggccctaaactgaaataattaa
>Propappus_volki_9
atgctagacctattaattatattctcttctctattgtcctcaattatctttttcaaaaat
tggtgggcatatgtttctattcttcttatatctatagtattttttattaaatttattttc
tttagggatttaatgatatactcaaattgaatttctatagactcaatatcagcctcacta
acaattctatctattattattactgcccttatatttatagctagatatgtaattttatct
aaaaaaaataaacctaccttattttttgcctgctgtatttcgttaataattatcttaata
attgcatttacatcgtcaaatcttatatcattttatattttttttgagttatcattaatc
ccaactcttttcctaattctattatgaggctatcaagtggagcgatcagaagcaagattt
tatctaataatatatactgttaccgcatcaattccaatacttctaatatttatttgaatc
taccattatgctataacaataaatttttatatattaaactcatcattttttattcctaaa
atatatcagttctccttactgatacccctattaataattattgggtttttagtaaagctt
ccaatatttactacccacctgtgattacctaaagctcatgttgaagctccagttgctggg
tctatagtattggctgccattctactaaaattagggagatatggactatttcgaataatt
tcttttaactttttcaatactgttttaattaaggaaatattaataagagtatcattgatt
gggggcatttttacagcattcttatgttttcgtcaaacagatataaagtcactaattgca
tactcttctgtaagccacatagcaattatgttagctggaatactaaatttatcctatatt
ggattctcaggtgcattaattataataatcgcccacggattcacatcgtccgccatattt
gcaatttctaatgttacatatgagataacaaaatctcgaagcttatttatttctaaaggc
atattaatttcatttcctataatatccttaatatggtttatattagtaatttgtaatata
ggtgcccccccatcaatcaacttaattagagaaattatattaataatatctataatcttt
agatctttatattcaatattattaattgggattatttcatttattacagctatttattct
ctacttctattttgctgtattaatcacgggcccataatttcatatataaatcctattggg
acatttaaatcatctaattttttaatgcttattattcatttatttcctagaatagtaatg
tttctatttatgcccgtaatcataattatttaa
>Propappus_volki_10
attatttttttgcaaagaattccaattttatgattatacttaatactaatttcataccct
gctctatatttaataataaacaactactcaattttaatcaattgacagatattttccttt
ttctcatgaaacctaaatatttcatttattgtagactttataagtgtggtattttcctga
actgttactataatttcagttaatgttcttacattttctaaatcatatatatcagatgat
tcctttattaatcgatttacatatattgtgttattatttatcttatctataaacttatta
atttttatcccaaatttaattattttattaattggttgagatggtcttggattagttagg
tttattttagtaatttactaccaaaataaaaaaagaatggcagcaggcctattaacagct
atttcaaaccgaattggtgacgtatttattcttctcagaatttcattaatatttagaaac
gcaagctgaaacattataaatatgtgaagaaatagatattctgttcttcaagtatttttt
attataattgcatgtataactaaaagagctcaaattccattttctaggtgacttccagcc
gctatagcggccccaaccccagtatcagctttagttcattcttctactctagtgacagca
ggagtatacttaatattacgattttatccttaccttcactctattaatatatttaaccaa
acgattttaattattgcattctgtactatatttgcagcaagatttattgctataatagag
acagatataaaaaaaatcattgccctatcaacccttagtcaacttggatttataatatca
tcaattgggctagacctaccatctttggctttttttcatttactaactcatgcattattt
aaagcccttttatttttatgtgcagggtgtataattatatcatttaatcactcccaagat
cttcgatgaatggggaatgtgccaaatttagcccctattacttcatcatgcgcattaatt
gcaaacattagattaatgggtctaccatttatatctggattttactctaaagatttaatt
attgaattttccttttttaatattaataatatatttatttcaattttaatatatttatca
attatattaacatctatttactcttttcgatttataatatgtatatcatgagcccctaac
cagagagccccatttttattatttaaagaaacttcagctccattaattattataagaatt
atatcaatcattgctggtagatgtctcatatggataatacctacttactcatgatctata
ttcccaatatatattaaaattctcccattagttataattatagtaggcgtaatttgttat
gatatatttaacttaaactttttctatagccctatacttagattctttataacctcaata
tgatttataactccactatctactcaatttattataaaactcccattaattatatcccat
aatattttaaagctatctgataatggatgaatagaaatatttaatagaaaattaatttct
accatccaaattaaaatatctaataaatatttatcttctctgccagaactttatccaaaa
aattcaattgttctatccttgttaatttttttcttaatatggcttctttttattccatcc
ggctaa
>Propappus_volki_11
attattgtaattttttttagaattttagttgcaacctctctatgttttattttatgctct
acgccgcttcaaataggaataataattctattaatatcttttatacttatattatttgta
tctgttaatttatcatcatttatatcttttttaatatttttaatttatattggtggaata
ctaattatatttgcatattttatttccctatcaccaaattatcctattgcaccgaattca
tttattattatagcacttattccaactacattaacaacgttcttaactataaaacttata
aattttccagtattattttattcttgaacactcagaccggcgtctataatttatatatat
aataatacattaatattaatattagcagtattaatcttactatttactatagtaattgta
gttaaactatctagaagttacaaagggccatcccgtccctttgatcaataa
