# Supplementary material for: Buried treasure in a public repository: Mining mitochondrial genes of 32 annelid species from sequence reads deposited in the Sequence Read Archive (SRA)
Source: PeerJ. 2023 Nov 29;11:e16446. doi: 10.7717/peerj.16446 (PMC10693233; doi:10.7717/peerj.16446)
Supplement: Supplemental Information 4 — These fasta files are provided for reviewers since the gene sequences submitted to GenBank through DDBJ are planned to be disclosed after the publication of the manuscript. The number after a species name corresponding to a gene in the columns in Table S1 (e.g., Abarenicola_pacifica_1 means atp6 of Ab. pacifica). [file peerj-11-16446-s004.zip › fasta_for_reviewers/Trichobranchus_roseus.fasta]

>Trichobranchus_roseus
atgttaactgacatcttctcatcatttgaccccgctactagctcactatataatactcttccctcacccttattttgaggactcaacctcctaacccttataattattacatcttccatctggttaactcccagccgcttatctcatataatttctataccaaaagacattatatacacccaagtatcccgcaccaccggacatcaactaaaaggcttctcttcaattattaccagaacattcctaattatcattaccataaatctaacaggccttctaccatatgtgtttaggatctctagtcacctatttttcacaatagcaatcgcaatccccctatgactatcacttattatttcttccattataaactccaaaacagatttcctggccggtattctacctggtggagcccccgattgactaaacccatttctagtactggttgaaacaattagaattaccgttcgacccgttactctctcttttcgactagcagccaatataagtgccggacatattgtccttggcctaattggaatttatgccgccacagccctattcacatccataagcgccactattcttctactctttatccaaattatttacgtagcctttgaaataggaatctgccttattcaagcttatattttctgtctcctactctcactctatgctgacgaccacacagcgcaaaactag
>Trichobranchus_roseus_2
atgccacatctctcacccataatttgaagcctagccccgatcatatttcttttactcttaatcccaacactaacagcatctatatgatgatcccaacaccccaacttcccactaatcgccactaaatcctcatcactgccccgaccatgaaactgagcctaa
>Trichobranchus_roseus_3
atgcgctgactttattctaccaaccacaaagacattggaacactctatttcgttctaggagtatgagggggccttttaggtacctcaataagccttctaatccgaattgaactcggccaacctggagcattcctaggaagtgaccaactatataacactattgttacagctcacgcattcctaataatcttctttctagtaatacctgtatttattggaggatttggaaattgactactcccccttatactcggagcaccagatatagcattccctcgaataaataacataagattctgactcctccctcccgctctacttcttctagttagatcagcagcagtagaaaaaggagtaggaaccggatgaacagtctaccctcctttatcaagaaacattgcacacgcaggaccttctgtagacctagccattttctccctacaccttgcaggaatctcctccattctaggttctattaattttattactactgttattaacatacgttgaaaagggcttcgtctcgaacgaatccccctattcgtctgagcagtaaaaattaccaccgttctccttcttctctccctacccgttctagcaggagctattacaatgcttcttacagaccgtaacatcaacacatctttctttgacccatcaggtggaggagacccaattctctaccaacacttattttgattctttggacacccagaagtatatattcttattcttccaggatttggagcaatctcccatattgtagcacactacacaggaaaattagaaccattcggaacacttggtataatctatgccataataggaattggccttctaggatttatcgtatgagctcaccacatatataccgttggaatagatgtagacacacgagcatacttcaccgcagcaactataattattgctgtacctaccggaattaaagtatttagatgactagccactatctttggctcacgcattaaatacgaggcacctataatatgagccctaggattcattttcttattcacagttggaggattaactggaattgccctatctaatgcttctctagatactatactacatgatacatactacgttacagcacacttccactatgtgcttagaatgggcgcagtatttggaatctttgcagcctttaaccactgatttccattattcacaggattaaccctacatgctcggtgatcaaaagcccatttccttctaatgttcctcggggtaaacctcactttcttcccccaacacttccttggactagccggaataccccgacgttactctgactacccagacgcctacactaaatgaaatatagtgtcatcatttggatctatagtctcattagttgctctcttattcttcgtttttattctatgagaagcatttacagcacaacgtgctgttattggcctctcacatatgtcatcctcattagaatgacaagaatcccttccgctcgatttccacaatcttgccgaaacaggaatcattaccgcaccttcactaaaatcgtataacttgattagaagccaataa
>Trichobranchus_roseus_4
atggcaaactgagcccaactctctctccaagacgcagcctcaccaatcataacccaacttattggattccacgaccacgccctactaattttaatcttagtaacttgtgtagtaggttatgcccttacatccctaatatttaacaaattaacatgccgttatattctagaagcacaacaaattgaaacaatttgaaccatccttccagccaccattcttttattcctcgcctttccctccctgcacctcctctatttaatagatgaagtctcccaaccatctattaccataaaaacaatcggccaccaatgatactgaagatacgaatactcagactttgcaaaattagagtttgattcatatatggtccctgaaacagaccttctcccggggcaataccgtctactagaagtagaccaccgagctgttgcacccctcaacacagaagtccgcgtaataattacggccgctgatgtaattcactcatgagccattccagccttaggaattaaagcagacgccctaccaggacgactaaaccaaatcggattcactgccacacgacctggagtatactacggacaatgctccgaaatttgtggtgcaaatcactccttcatacctatcgcccttgaaattgtagacacagactcatttattaaatgaatcatggctaactcccaataa
>Trichobranchus_roseus_5
atgatccgacagcccttccaccttgtcgaatatagaccatgaccactaaccggctctataggagccttcgctctaaccgtaggtaccgcctcttgattccacggctacggaaccaaatgcgctatacttggtgtattaattatcttacttacaataattcaatgatgacgggacattatccgagagggtacatttctaggccaccatacctcactagtaactaaaggacttcgatggggtataatcctattcattacatccgaagttatattttttgttgcattcttctgagcattcttccacagaagcctagcccctacccccgaactaggatgctgctgaccccctcaaggaatccaacctcttaaccctttctctgttcccttactaaatactgcagtcttactcgcctccggtgttaccgttacgtgagcacatcatagcctcattgaaggaagacggcccgatgcaatccgagccctgatcctcactgtaaccctaggaatttatttcacttatctacaagcaggagaatatgttgaagcccctttctcaattgctgatagaatttatggctcaactttctttgtagccaccggattccatggactccacgtactaatcggctcttctttcctactcgtctgcctactccgaacagcctcccaccatttctcagtagggcaccactttggatttgaagctgccgcttgatactgacacttcgtagatgtagtatgaattttcctatacctatgcatctactgatgaggctcttaa
>Trichobranchus_roseus_6
atgtatcaacctatacgtaaatcccaccccttgctaaaaattattaatggagttattgtagatctcccagctcctaacaatctatccatctgatgaaactacggatctctgctaggtctttgcctagtaatacaaatccttaccggactattcctagctatacactacactcctcatattgatatagccttctcatcctgtgcccatatttcccgagacgtaaactacggatggctaatacgcaacctccacgccaatggcggctcctgatttttcatttgtttatacctccatattggacgtggaatatactaccactcttatatttatatagaaacctgaaatattggagttatcctacttctacttactataatgacagcattcataggctacgttctcccatggggacaaataagattctgaggggctacagttattacaaacctattttccgctatcccatacattggaagacccctggtacagtgattgtggggagggttcgcagtagataacgccaccttaacacgattctttgcccttcatttttgcatccccttcattattgcagctgtcaccgcaatccacattttattcctccaccaaacaggctctaataaccctctaggcattaacagtaatagagataaaatccctttccactgatattacaccattaaagatgccctaggcatccttcttatactcatctctctaacagcagttgttatattctgaccaaacttattaggagaccccgaaaacttcactccagccaacccactcgttaccccaattcatattatacctgaatgatacttcctttgagcatatgcaatccttcgatccatcccaaataaactaggaggagtaatcgcaatgtttgccgcaatcctcattctatttaccctacctataacaagaaaatcttttaggcaaggaaaccagttctaccctgcctcacaaatcctattctgactttttgtagcttgtttcgccctactcacatgaattggaggtcgcccagtagaagccccctacgactgactcggacaaatcttcactgctctctacttcatctattttatcctagcccctatatccctatttttatgagacaaagcccttccaataccaaatcaataa
>Trichobranchus_roseus_7
atgaatccctcatttctcctatctatctttatcagctaccttatagccctattagccatagcattttatacacttcttgaacgtaaactacttggatacttccaactacgaaaaggccccaataaagttggaattatgggcttaccccaaccccttgccgatgcactaaaactgtttgctaaagagcaagccaaaccaacattagcaaatacctccccctatttaattgcgcctattgtaggactagtgctagcccttatactttgagcaatcttacccagtacttccccctcatactttattaaatgagggaccctcctatttctatgtatctctagcctaaatgtatacaccactttgggtgcaggatgatcctctaactctaaatacgcactccttggcgccttacgtggtgttgcacaaacaatttcctacgaagtaagaatagcattaattttattaagtgccctatgctcaacaataacattcaatttagacaccatagcagcaaaccaatctgcatgagtaatacttattataatgccgatcctattcacatgatttatctccacgcttgcagagacgaaccgcacccccttcgaccttgcagaaggagagtcagaacttgtgtcaggattcaatattgagtacaggagaggaagctttgctcttatctttatagcagaatacacaaacattttaattataagaattttcacttgtgcattctttacaggaacaaccaccatcgcccttctatctgacattttcttaactacgaaagccttatttattgctgtcttatttgtttgagttcgggcgaggttcccacgaatacgctacgaccgcttaataaggctaacatgaaaaacctttttaccactatctctggcctatttaatttttatcgtagctcttgcccccttaacttcctaa
>Trichobranchus_roseus_8
atgaattttctggccactaaacccttcagaattctttttacatctaccctcctgaccggagtatttatagtattatcagctaactcatgagccaccatctgaataggattagagctcaacttatactcttttatcccactcttgttacaatcatctttaaaccaagaaaaggaagccgccattaaatacttcttagtccaagcattggcatcgggggttctattactaggggcactttattcttttaataaccctctcggcaatatccttatcattactagccttattataaaagcaggaatagccccctgccactactgactcccaactgtaataaatagtatctcatgaaccatgtgctgagttttagcatctattcaaaaaattgcccccctctctattttatgcaacatgctaactaaccaaccctctacccttattacttttattgccgcgtctagaagaatagtaggcggtattggggggataaaccaaacacaaatccgagctctcctggcctactcctcaattggacacatgggatggatttcagctggtgccctcctctcaaaatctctagcctttctctactttagatcttatattttactaatctcatcaacaattttaacactacaatcaatattcctgtactctgcaagctcaagccctaaatcctatctcgccccaaaaaccttatatacagccactatcctaactcttttaagcataggaggcctcccaccattatttggattctttcccaaattaataattctatacgaattagcctcattcagcatactccccctaatattttttctaatcctcggatccactctaaacctttactactacctaaaacttctaataaatctatactttcagacccctattaagtctcctttaataaattttatttctaaaccccttcttccacatacaatcgccggcttaatttctctatcatcgctctcagctttactccttatatacctctttattatt
>Trichobranchus_roseus_9
atgactctatcaatattttcattatttttagcaggcgcaatcccaacattagtgtttctaattgcctgaagcctctctcttcgatctaactcagaccgtgaaaaatctagcccctttgaatgtggttttgaccctaaaacctctgctcgaatccctttttcattgcgattctttcttctcgcagtaatttttctagtgtttgatattgaaattgctctacttatacctattccagctattttatctacaaaagtaactctctcaaccctaatcagagccaccatcttcttcttcatcctcttaattggcctactccatgaatgacgagaggggtctttagactgaactgattaa
>Trichobranchus_roseus_10
ATGCTAAAAACAACATTAATATTATCATCTCTACTCCTGCTCCCTACTCCAAACCTAAAATGAAAATGACATGTGACCACCGCCATCCTTTTAAGAAGTCCCATCATTATAATTCTAACTACAAACACCCTAAAAGGAAATATAAATATTTTTTCCTTCTCAATATTTTTAGATCCCCTTAGAAGACCTTTAATTATCCTCACTCTATGAATCTCAGGCTTAATACTTCTAGCCAGCTACCAAACACTTATTAATAAAAACTCAATCAATATATTTTTATTTTTTATTGTTGCCCTTAACCTACTACTAGTCTTATCATTTTCAATATCAAACCTACTAATATTTTACATTTTCTTTGAGGCCTCCCTTATCCCTACCCTATTCCTTATTTTAGGATGAGGTTATCAACCCGAACGCTTACAAGCCAGCTTTTATCTAATTATCTACACCGTTGCCGCCTCCCTCCCCTTACTAATCAGGCTTCTACTCATATTTAACAAAAACTCCTCAATATCTATTCATTTAATAACTTGGCTCCCCGCCTCTACGCAAGCCCTCCCCTTCCTATGGTGAATAATAACAATCGCCGCCTTCCTAGTTAAAATACCACTATACACAGTGCACCTTTGACTCCCTAAAGCCCACGTTGAGGCTCCTGTAGCTGGCTCGATAGTCCTAGCAGCAATCCTACTAAAACTGGGCAGATATGGACTCCTACGCTTAGCTACCCTATTTCCAAAATTTAATATAGGAGCACTCCCTTTAATTGCCGCAATCTCTATGTGAGGAGCTGTAATCACAGGGATAATTTGTTTACGCCAACCAGATATAAAATCCTTAATTGCGTATTCTTCTGTAGGCCACATAGGCTTACTAACAGCAGGCACTATAACAAACACAACATGAGGTTGAGAAGGGTCTATTCTAATAATACTAGCCCACGGAATCTGCTCATCAGCACTATTTGCAATCGCCAACAGAACATATGAAACAGTACAAACTCGAAGACTATTTTTAACCAAAGGTCTGATCAACTACTTCCCTGTAATAACCCTACTGTGATTCCTCTTAGTAGCCGCAAATATAGCCGCACCTCCGACAATAAACCTAGCAGGCGAAATTATACTACTTACAGCAACTCTATCAGCCTCATCAGCCCTGGCCCTACCCATCGCCCTCGTTAGATTCTTAGCAGGAGCCTATTCACTACTACTGTTCACTTCCTCCCAACATGGCCACGCCCCAAGATTTATAAACCCCCTATCCCTATTCCAGCCCCGCCAATTCTCTCTATTCCTCCTTCACCTAATTCCTCTCTTTACATTAATCTTAAAGCCAGATTTAATAATAAACTGAACTTTA
>Trichobranchus_roseus_11
atgtcaataatcccctaccacccctcaataaaagctagctcttccctttatgctataagagcagcccttcttccaaccagcctaatcttcatatataaagacctaactattcttttaacctgagaaatccttaccattggggcacaaacaatcacctttccagtaatcctagaccctgcaggtctcttaaccagctctattgttttatttatctcagcaaatgtaataatatttgctaaaacatatataatacacgacccctttattaaacggttcacccaccttgttttactattcattctatcaataaatatactaatcttcttcccaagcctcattaccctattactcggatgagatggtctaggactagttagttttatccttgtaatttattaccagaaccctaaatctttaggagctggtataattactgcactcacaaaccgaatcggcgatgctctactccttctatccattggctgaataattaacaatagacactgactaattattaacatttgatccagtaaatttgatatactactaattatatctattttacttgcagcaataacaaaaagagcccaaatacctttctccagttgactcccagcagctatagctgcccctacccctgtctctgccctagtccactcctcaaccctagttacagcaggggtgtttttacttatccgattctaccctttcctctcaacccttaaatgcttcaacacttgtctaattctcactgcctccctcacaatactaatagcaggaatttcagccgtaacagagtgtgacttaaaaaaaatcattgccctatcaaccctaagtcaattaggggtaataataggggcactgggactaggttacccttcaatcgccctgttccacctactaactcacgccctattcaaagcactgttatttatctgtgccggatctttcattcattttcatgaccattcccaagatctccgcctaacagggaatacctcacaacaactcccccttacagtcgcctgcatacttattgctaatctatcattatgtggctcccccttcctggcgggattttactctaaagatctaatccttgaaatctccctttatgcacctacaaatttagtaatcctttctataatgtttctcgctaccagctttacagccatttactcaatacgctttataattcttacggtttgggcccctacaaactcaaaccccgcacactttatctcaaacagcgacccaaacatttatattccatgtctattcctgacaaccggagcaattatagcaggagccacaatcaattgattaacaacacccctcacacaagaagcaatcctcccgacccctctaaaacttcttcctttaattgttaccattttaggcgcaattcttggatgaaacatctcatctgctaatatatctgcacctgccctacttataaactaccccttaaaccacgaagcctcatgcatgatatgattcctagtcccaatgtcaacccagatgcccttatattttactctacccttggcacacgaaatacaaaaatctctggatcacggctgactagaaattttaggaggacagggcctattttcatcctcaaatattgccagaaacactttccttcccctccaaaaaaactcgcccaatatctttttatatttatcaatactaactattattcctatcctattattcctaaaataa
>Trichobranchus_roseus_12
atgatatacctctctctacttttaatcgccactagatttgccttaacaatacctctaacctttacacctcttatacttggactttgagtattagtcatagcaaccttcttagcagtatttgtcgctataagatgctccagatgatttggacttattttatttttaatctacgtaggaggaatactcgtaatattttcctacttcgccgcaatctccccaaaccaacaaatccctgtctccctactattattagctcttacaaccacatttattactattctcacagctctctactcacaaactacttttttccaattcgcctcatatatctcagtcccccccaaagtaataataagattcttttacacccctcacatagccccaattttagtagccttagcaggactactactactagccctaatcctagttgtaaaaatcgcaaaacgaaccgagggcccacttcgtccctttaattaa
