# Supplementary material for: Buried treasure in a public repository: Mining mitochondrial genes of 32 annelid species from sequence reads deposited in the Sequence Read Archive (SRA)
Source: PeerJ. 2023 Nov 29;11:e16446. doi: 10.7717/peerj.16446 (PMC10693233; doi:10.7717/peerj.16446)
Supplement: Supplemental Information 4 — These fasta files are provided for reviewers since the gene sequences submitted to GenBank through DDBJ are planned to be disclosed after the publication of the manuscript. The number after a species name corresponding to a gene in the columns in Table S1 (e.g., Abarenicola_pacifica_1 means atp6 of Ab. pacifica). [file peerj-11-16446-s004.zip › fasta_for_reviewers/Randiella_sp.fasta]

>Randiella_sp
atgataatagatattttttccgttttcgaccctataaattccagaaccattatcccatga
atatgaacatttatgataatcaacctattaattatttcatcgcctatactttcatgatca
tatccttcccgatcttcaaatagtatatcctcaatcaaaaacattatcacagatcagtta
atgcgaaccaatacaaaattcttaaagggcctaagccttacagttagctctctattcatt
acactcatcatgattaatcttcttggaataattccatacgcattcagactatctagtcac
ttaattttcactctatcttttggatttcctctctgagtcagaataatcatatctggattt
acattcgcccctaaaaaagcagtagctcactttcttccagacggagcacctacatgacta
aacccatttctagttctaattgaaacaaccagagtaattgtccggccattaactctctca
tttcgactagccgcaaacataactgctggtcacatcgttttatcactaattagtacatat
ggatcagcagcaattttcatgtctttcagatcctgcgtcacattgacccttatagccgca
ggatatattctatttgaattagctatttgccttattcaggcatatattttctgcctactc
ctatccctgtatagagacgatcacgctaactaa
>Randiella_sp_2
atgccacatatttctcccttaaattgaattttttgtacatttttcttatgattattattt
tcctttgtattctcaataacttgatgaacatccgatgcaactgttcttaatcctcctgca
gattcattcaatcgagaattgcgccgctgacgaaatataggtcctccaccattttattct
tacgaacaccctcctggttataaaggaaaacaaaaaccttgaaccacaaataagtgatct
tgaaaataa
>Randiella_sp_3
atgcgctgactttattcaacaaatcataaagacattggaaccctgtacctaattttaggg
gtttgagccggtataatcggcacaggaacaagactcctaattcgaatcgaactatcccaa
ccaggatcattccttggaagagatcaattatataacacactagtaactgcccacgcattc
ctaataatcttcttcctagtaatgccagtatttattggtggatttggaaactgacttctc
ccattaatacttggtgccccagacatagcattcccacgactaaataatcttagattctga
cttctacctccgtcattaatccttctagtttcttctgctgccgtagaaaagggggcagga
accggatgaacagtatatccaccactagcaggaaatctagcccactcaggcccatcagta
gatttagctatcttttccctacaccttgcaggtgcttcatctatcttgggtgctatcaac
tttattactacagttatcaacatacgatgaaaaggtatacgtttagagcggattccatta
ttcgtttgagcagtaacattaacagttattcttctcctcctctcccttccagtgctagca
ggagccattacaatgcttctaaccgaccgcaatcttaatacctccttcttcgatccagca
ggtggtggagatccaatcttatatcaacacctcttctgattctttggccacccagaagta
tatattctgattcttcctgggttcggtgctatctctcatatcgtagcccataatactgct
aaattagaaccattcggcgtattaggaataatctatgctataattggcattgccatcgtt
ggatttattgtttgagctcaccacatatttaccgtaggtctagatgtagacacacgagca
tactttaccgcagcaacaataattattgcggtacctactggtattaaagtattcagatgg
ctagccacaattcacggatcaaaaatcaagtatactacaacaatattatgaacaattgga
tttatttttctatttactataggaggattaaccggaattgtactatcaaattcctccctt
gatattatactacacgatacctactacgtagtcgcccacttccactatgtattaagaata
ggagctgtattcgccatctttgccgcaattaatcattgattccctttatttacaggagta
acacttcatcaacgatgaactaaagctcaattctacgttatatttattggagtaaattta
acattctttcctcaacactttctaggattaagaggaataccacgacgatattcagattac
cctgatgccttcatacaatgaaacgttctatcatcaattggagcaataatctcatttact
gcccttctaatatttattttcattgtctgagaagctctagccgctcaacgctcagtctta
gctagacctcatataccagcatctatagaatgaagggatatattaccactagatttccat
aatttaagagaaactggagtaattacatatccaaccagctaa
>Randiella_sp_4
atgccacaatgaggacaacttatatttcaagacgccgcatcacctatcataacacaaata
attctgtttcacgattattcattaattattttaaccttagtaattaccgtcgtagcctac
gctttcctggctctaatgattaataaattctcatcacgtttcactagagaagcacaacaa
gtagaaaccatctgaacaatccttccagctatcattttagttttcctcgccttaccttcc
ttacgactcttatatctaacagatgagctcaaccaaccatcattaactgtaaaagccatt
ggccaccaatgatactgaagatatgaatactcagacttcccaacagttcaattcgattca
tacatactcccaccagaagatttatcaccaggagaatttcgattactcgaagtagataat
cgcatagttcttcctctaaacatagaaattcgattactagtcacagcagcagatgttatc
cactcatgaactattccaacaaccggaataaaagtagatgcagtgcccggacgcctaaat
caattaggattctctattaaccgcccaggaatctattacggtcaatgctcagaaatttgc
ggagccaatcactcgtttatacctatcgccttagaagtagtaaatacaaaatccttcatc
aggtgaacatcatctttctaa
>Randiella_sp_5
atgctacgccaaccctttcaccttgtagaattaagaccatgaccactaacctcagccttt
ggagcattttttttaacagtcggactagccagatgattccatggatatggatactactca
ctaatcataggatttacactagtaattatctctataattcaatgatgacgagatgttatc
cgagaagctacattcctcggagcccatacatcatacgtatctaaaggacttcgatgagga
ataattttattcattctatcagaagtctgcttctttttcgccttcttttgagctttcttt
catagaaggctagccccaactccagaactagggtgcacttgacctcctatcggaatcaac
ccattaaatccattcagtgtaccactactaaatactgctgttcttttagcctcaggagta
acagtaacctgagcacaccacagattaatagaaggaaaacgatcaagagcaactcaagcc
ctgatcctaacagtatctttaggggcctactttacagtacttcaactcggagaatatata
gcagccccattctctattgcagatagagtatacggatctaccttttttgtagccaccgga
ttccacggggcacacgtcctaatcggctcaacatttcttttagtatgtttaatgcgtaca
atatcaaaccaattttctagtggtcaccatttcggatttgaagctgcagcatgatactga
cactttgtagacgtagtctgaatctgtttatatctatgtatctactgatgaggatcc
>Randiella_sp_6
atgtttaagcccatccgaactacacacccagcaattaaaatcatcaattcatccctagtg
gatctgcctgcccccgtaaacatttctatttgatgaaactacgggtcacttctaggccta
tgtttagttattcaaatccttaccggtctattcctagccatacactacgttccaaacatc
gaactagcattctcatcagtagcccacatttctcgagatgtaaactacggatgattaata
cgagcagcacatgcaaatggagcctcaatattttttctttttctatacttccacacagga
cgaggaatttactacagctcatactatttaatggaaacatgaaatattggagttcttcta
tttattttaacaatagcaacagcatttataggatatgttcttccttgaggacaaataagt
ttttgaggtgccacagtaattaccaatatcttctcagctatcccttacctcggacaaata
ttagtagaatgaatttgaggaggattcgccgtagataacgccactttaaatcgattcttc
gccctacactttatccttccctttattatggcaggagcagtagccgcacatttcttattt
ctacaccaaacaggatcaaataaccctctaggattaaactcagactccgatcgaattcca
tttcacttatattattcctcaaaagatgcgcttggttacctaattgttctaacactattc
tcatcattaattttattctccccaaacatattcaccgaccctgaaaatttcctaaacgca
aatcccctagtaacaccgatccacattcaaccagaatgatatttcctgtgactatacgcc
attctccgatctattcctaacaaattaggaggagtggtagcactagcagccgcactactc
attctatttaccatacctgtatcaattacctacaacaaattatcagctacattctaccca
gtaagacaaattctattttgaattctagtatcatcctgacttatcctaacgtgaattggc
agtcgacctgtagaagaaccatatattatcattggacaattaacaacatgtacttatttc
tcatattttatcttaaatcccacatcaagatcactctgagactcgatattttctaaacaa
taa
>Randiella_sp_7
atgactctatcagcccttttatctgcaattttaagaatagtactagctttactcgctata
gcattttatactttgttagaacgaaaattcctaggttactttcaaacgcgaaaaggccca
aacaagccaagacttctaggacttccacagccgtttgcagacgctattaaattattcatt
aaagaacaaacatacccgtcatccgctaatatagtacctttcatgctagcaccaacactt
agcctcattctagcactatttatgtgaatcctttaccctcatttaaatccagctatattc
atttcattcggtatcttatttttcctatgtgtatcaagaatgagagtatatgccactttt
gccgcaggatgatcctctaattctaaatatgctttacttggagctcttcgaggtgttgcc
caaaccatttcatatgaagtgagaatatccctaattttaattacagcgctgtacacaata
ataacattaaatttttctataatatcactaaatatatattcatgaatcctatttcttata
gtaccaacagcatttttatgatttattaccaatttagcagaaacaaatcgcactccattc
gacttcgccgaaggcgaatcagaactagtatcaggatttaacattgaatatgggagaggt
ccatttgccttaatctttatggctgaatacataaatattattgcaataagtatatttaca
gcagtaattttctctagtttagccctacctatatttcaaaacacatggttagtagtaaaa
actgcatttatttccatcatatttgtgtgggtccgagcaactatgccacgaatacgttat
gatcatttaatatatttaacctgaaaatgttttttaccttatgcccttctagccataata
gtagccttgcccttaatttccattattaactaa
>Randiella_sp_8
atgacatttattccaggaaatttacttattctatccattcttatttcaagtacaatcata
gccatttcttcatcaaattggctaataatatgagcatctctagaactaaacctattagca
tttatcccactaataatatccacaaaatctcaccaagaaatcgaagcaagaactaagtat
tttctttcccaggccctaggatcagcagtaataattattttcagaattatcatatgaaga
aatttatcaaactttctaacaacaacaatcctgctaatagctttattaattaaactagga
gctgcaccgtgtcatttttgatttccatcagtaatatcatctatttcctgagagagatgt
ctaatattaacaacatgacaaaaactagccccactaataatcatcatctacccaattctt
tcaactcatctatcaaaaataatagtgatagtagccccgttaaacgctattattggtgga
cttctcggtctcaatcaaacacgccttcgatcaattctggcctattcatcaattacacac
acaggctgaattctagcaggtgtcatcttaatactaccacaagcatcaatactatacttt
atcatatacattgttgtagttacaccactattcataataataattatactagatataaaa
acttccgcacaactaaataaaacactatcttcttctattatccttattatttttataaga
atcctattcttatctctgggtggactacccccactaacaggatttatacccaaattaata
attattcaacttataatagaatctagaactctaattattttatttctaattttagggtct
ttactcaatctattcttctacttaaaccttagatttaatatgctaaccgcttgacagata
cactcatctcctaatgcgctatcaattaaccttcttgccataacatccatggctgccatt
tcatcattaggggtcctagtaataatctaa
>Randiella_sp_9
atgaacatttgattattatccacatccattgccaccattctatcaatagtagtaatactt
acagcttttatcttaaacaatcgatctattttagatcgagaaaaatcctcaccatttgaa
tgtggatttgacccaaaaaactcagcacgcattccattctcaatgcgcttttttctatta
gccatcattttcattgtatttgatattgaaattgttctattaataccaactccattactt
ctatcactaaactcactatacgttattgtagcaacatttatatttctcttaatcctaatt
ctcggtttacttcatgaatgggcggaagggtctctagactgatcatcttaa
>Randiella_sp_10
atgctaaaatttacattaactttaatatccctgctcccacttataaattacaatatctca
tgaattacaacagcttgttttcttcttatccttagtctaataatatctataaatctaaca
atagattcgtcattcaccattattagtcccatttcatctatagactctatatctgccact
ctcctcatcctgacaatatgaattactgcccttatattaatagcaagattcaagattaaa
tactctaaacttatacacaaaatattttatttaacaatcctattacttgccatcattcta
gttttcagtttttcatctagaaatataattatattctacgtttgatttgaggcatcatta
attcctactataatcctaatcataatatgaggatatcagcctgagcgcgttcaagcaagt
atatatctaataatatatacagtcacagcttctctaccattactgattatcattctaata
atttactcatcaagaaatagactaataatacctatattttgagccatatcactgccatta
gaactaaaccaaaatattacctgaattatattaatctcagctttccttgtaaaattacct
ctattttccgtccacttatgacttccaaaggcacacgtagaggcccctattgcaggatct
ataattcttgccgcaatcctactaaaactaggaggctacggtctactacgagttatttga
attttcaacagaacaaaaaacatttttgcttccccaatcatatctatttctcttattggt
gccgtattgactagtctaatctgcttacgccaatcagacataaaatcattaattgcctat
tcatccgtaggacacataggaattttagtagcaggagccatgtctaattctaagtttggt
ctatacggggctcttggtataataattgcccacggattaacgtcctctgcccttttctgt
atagcaaacatcagctatgaactatatcatagtcgaagaatggtcctatcaaaaggaata
ttatctattattccctctatatcattgatatgatttatattttcatgtgccaatatagca
gctcccccatctattaacctattaagagaaatcctattaataacagccacttcttatttt
tcattattcataacattaatttttatatttagaagcttcttgacagcagcctattcactt
cacctttacgcaaacattaatcacggacctcctatcttaatctctaaccctttaaccggc
ttaaagcccctatacatgtccatattaattcttcacctttgaccaattattatattaatt
atagttccttctagaattattatttgatgttaa
>Randiella_sp_11
atgaaccaatcactaattattttattcttaatagtaatctcggccatctgtgtccttgta
acccgacaaaaacacttattaatgaccctattagctcttgagggccttatactaagttca
gtaacattaatccccattttattaaacttatccttaatatctataaatgttctttgtgta
gttcttcttacatttggtgcctgcgaagcgagtctcggcctaagccttctagtaatcatg
tcacgaatatttggttcagatataataaaaatactgtcgatcaataaatgctaa
>Randiella_sp_12
atgataaatcataataaaattaatatttttataattatatctattagtttatgaacatta
ttcttaataataattccaatatctctaataatattaaaatcatccccaacaattctcgta
gaatgatatttattttcatttacatcatctccactttttattcctattattattgacgct
tatggtcttatattctcttctgcagttgtatttatttccgcaaatattatatcattttca
attttatacataaatcatgaaccaaataaaaatcgatttgctattttagtaatacttttt
gtattatcaataaatatattaatctttattccaaatcttattattctacttctaggatga
gatggactaggaattgtttcatatattttagtaatttattatcaaaaccctaaatcatta
ggggctggaataattacaatattaacaaatcgcattggagacgttttaattttagtaaga
attgctattatattaaatcaaggtcactgaaatatcattataatatgagaatatataaaa
tcctcatatattcctctatttattatattagcagcaataactaaaagtgcccaaatacca
ttttctagatgattaccagctgcaatagcagctcctacacctgtttcggccttagttcat
tcctctacacttgtaactgcaggagtatatttattatttcgattctatccatttctacac
ttaacatcctgatttaattattctatacttattatttcaacaataactatattcatagca
ggattaagagcagttatagagtgtgacttaaaaaaaattattgcattatctacattaaga
caattaggaataataatacttggtctaggaattaatataccaatatttacctattttcat
atattaactcacgcaatgtttaaagcacttttatttgtgtgcgctggagtattaattaat
tatcattatcactctcaagatcttcgatgaacaagattttccttcttcaattttccaatt
acatcatcatctatattattagcaaatatatcattatgtggatttccatttctagcaggt
ttttattcaaaagatcttatctttgaaatatcactctttgaaataaatccaataataata
ttaataattattattgcaattatattaaccactttatattctatacgtataatattaaat
gctgtatgaaggccaaagcctatattttcactaattcaatcaaatgaatatataaatact
acaattcccataattatattaacttcaataactttatttattggatcatttacattatga
aatatatcttaccttcaatcatcaattattatcccaacacatataaaaattatatcatta
ataataattataataggaatcattattgctattattgtctcaattaatataaaaccaata
attagtataataatatcattttccaactattttattacatcaatatgatgaataacccct
atatccacccaaataatactgatcccatattcttttttaagaatctctatactaaaatat
attgatcacgcatgaatagaatattcaacaaataaatcagcattcaattcattttcattt
tcatttaaaaaaattcaaccactttccaacaattcaccaactacgttccttttactctcc
tctgctattattccaattataatattattaacttcataa
>Randiella_sp_13
atgttcataattttaaccataaatcttttacttgctttatcactttccttgctattagcc
accaacccactattaataggcataaccattttagtaatagccctatcaatctccctactt
tacgcatctataatatcatcttgatatgccttcctagtattcctaatctatgttggagga
atgctaattatattcgcttattttcttgctattattcctaatcagccaataaaaactata
ttcgcccccttattaacaatcatagccacatcaatactaatagtaacttcactaatttca
aaaatgtctccacctatcaatactttcacaacagaccaattagaggaattatataagcca
ataacaaccccgattctaatcatactagctctacttctcctatttacaataattgttgta
gtaaaaatctcttcatcatctaaaggacctctacgagcatttatatcctaa
