# Supplementary material for: Buried treasure in a public repository: Mining mitochondrial genes of 32 annelid species from sequence reads deposited in the Sequence Read Archive (SRA)
Source: PeerJ. 2023 Nov 29;11:e16446. doi: 10.7717/peerj.16446 (PMC10693233; doi:10.7717/peerj.16446)
Supplement: Supplemental Information 4 — These fasta files are provided for reviewers since the gene sequences submitted to GenBank through DDBJ are planned to be disclosed after the publication of the manuscript. The number after a species name corresponding to a gene in the columns in Table S1 (e.g., Abarenicola_pacifica_1 means atp6 of Ab. pacifica). [file peerj-11-16446-s004.zip › fasta_for_reviewers/Albanidrilus_sp.fasta]

>Albanidrilus_sp
atgatattagacatcttctccaactttgaccctgccatttttcatatgtcttcacttact
cttattttacttggttttccactaatcttcctgtcttcaataaattactgagtcatgcca
aacttcaatcacataaagttaaacagatcctaccgctttctggtaccccaacttttccgc
actaactcctcctttctaaaaggatttgttcccctcttgtccaccatttttctctccatc
gtcctactcaatcttatcggactctccccatatatatttagatctactagtcacattata
gttactctatctatcggtcttcctatatgactctctctcattctctcatccttttcctcc
ttcccagtaaattcaatcgcccatctgttaccagatggggcacctcaatgactaaatccc
ttcctagtaatcgttgaatcgattagaattatagtccgaccaatcaccctctcatttcga
ttagccgccaatataactgcaggacacattgttctatgtttaataaggctcttctcgaca
tcctcccaatctttatttctcgcctcagtattactaacctctgcatatatcatgtttgaa
gtaggtattggtctcatccaagcctatatttttatccttcttctttctctttactcaaat
gaccaccaaaacaaccttcactaa
>Albanidrilus_sp_2
atgcctcacttgtcccctataaattgactcatttgttccctccttgcttgatacttgctc
ttctcgctctccattacgagccactccacatattctcctcgttcttttccgccctccggc
tacttatccacaaactgctcacaatgaaattgataa
>Albanidrilus_sp_3
atgcgctgactattctccacaaatcacaaagacattggaaccctatatattatccttggc
gtctgagctggtactatcggtaccgccataagacttatcatccgaatagagctcactcaa
cccggctcattcttgggtagtgatcaactgtacaacacaattgtaactgcacatgctttc
ctcataattttcttttttgtaatacctgtatttattgggggatttggtaattgacttctc
ccccttatacttggttcgcctgatatagcatttccccgccttaacaaccttagattctga
cttctggttccctctttaattcttctccttctctctgccatagttgaaaagggggctggt
acaggatgaacagtttatccgcctctgtcgagaaacctggcccattctggcccttccgtc
gatcttgcaattttttctcttcatcttgctggtgcctcctctatcctcggtgctatcaat
tttattactacagttattaatatacgcgctcaagggctcgctctcgagaaaattcctctt
ttcgtatgagccgtattactcactgtaattctccttcttctctctctaccagttttagct
ggagctattactatacttctaaccgaccgaaaccttaacacctccttctttgatcctgct
ggaggtggtgacccaattctattccaacatctcttctgattttttggccatcctgaagtc
tatatcctaattttacctggttttggagccatttctcatattattgcacacaacacctat
aaatttgaaccctttggtgttcttggaataatctatgctataatcagcatcgcaattatt
ggtttcattgtatgagctcatcacatatttactgtaggtatagatgtagatactcgtgca
tattttaccgctgcaactataattattgcaatcccaacaggaattaaagtatttagctga
ctagcaactatttacgggtcaaaaattaaatacactacacctatactatgaactctcggc
tttatttttctcttcactataggaggccttaccggcatctgcctctccaattcttcgctt
gatgttatccttcatgatacctattacgttgtcgcacactttcactatgtcctcagaata
ggagctgtctttgcaatctttgccgcatttaatcactgattccccttatttactggccta
actcttcactcccgctgaacaaaagctcaattcttcaccatattcattggcgtcaacctc
acctttttcccccaacatttcctaggactaagaggaatacctcgacgatactctgactac
cctgacacctataccccatgaaacgtagtttcatctattggttccataatctcatttact
gccctccttatattcattttcattctatgagaagcctttgccgcacaacgtccagtcatc
agcagactacatataccatcatccatagaatgatctgatatattaccgcctgccttccat
aacatagacgaacaatacttaattatgtgcccctaa
>Albanidrilus_sp_4
atgtcaaactgatctcaacttatacttcaagactcttgctcatcaattatgtcactatta
atcctttttcacgactacgccctaatagtcttaaccttagtaataactgtggtctcatac
atactcgtagcacttatactaaataaatacacatgtcgaactattaaagaagcgcacaat
gtcgaacttgtctgaactatcatccccggtataatcctcctctctctagcaatcccgtct
ctccgtctactttatattatagacgaactcaacgatcctatactaactattaaggcaatc
ggacatcaatgatactgaacctatgaatacagtgatttcccacttatttcctttgactct
tacataattccagacgaaaaccttaatctcggcgattttcgtctcctagaagtcgacaat
cgccttgtaatccccatgaataccgaaatccgtctactcgttactgctgccgatgtaatc
cactcttgaactgtccctgcagcaggaattaaggttgacgcaattcctggtcgcttaaac
caggtagctataaacattatacgccctggcgtttactatggacaatgtagtgaaatctgt
ggtgccaatcattccttcataccaatcgcaatagaaagaatctcccgaaaaaatttcata
gtctggtcttcatcacctaaataa
>Albanidrilus_sp_5
atgtaccgacaacccttccatctcgttgaactaagaccttgacccatctcttctgcttgt
ggggccctcttcacaacactgggcctaatcaactgatttcactttcacaactataatctc
cttctctttggccttctcattattttactaagtatatgacaatggtgacgagatgtagtc
cgcgaagctacatttctgggggcccatacctcttatgttcaaaaggggctccgactcgga
atagccctctttattttatccgaaatctgtttctttttcgcttttttttgagcattcttc
cacagaagtcttgccccaacacctgaactaggttgtgtttgacccccatttgctattgtt
actttaaatcctttcggagttcctcttctaaatactgccattctcctagcatcgggagta
tcagttacttgagcacaccatagattaacagaaggaaaacgaatacaagccatccaagcc
ataattatcaccacttctctcggactttatttcaccgtacttcaaataaacgagtacttt
gaagcttctttcactattgcagacggtatttatggttccgttttctttgttgctacggga
ttccacggggcacacgtaattattggctcctcttttctcctcattaccttaatccgaatt
attaagcaccacttctccactatacaccacttcggctttgaagcggcagcctgatactga
cacttcgtagacgtcgtctgaatttgcctctacatctgtatctactgatgaggctcttaa
>Albanidrilus_sp_6
atgaatttttttcgaaaaacccatcctgtgtctaaaattataaacaactctctcattgat
ctccctgcaccccctaacatctctctttgatgaaactatgggtcagtcctgggtctattc
ctcgttattcaaatcctcactggccttctcctcagaatacactatgctccaaacattgat
caagcatttctttctcttacctttattacccgcaacattaactacggatgactccttcac
tacagacacgctaacagagccagactttttttcctcttcctttaccttcatatgggtcgc
ggactttactacggaagcttcaccataatagaaacttgaaatacaggtgtcatcatcttt
attctttctatggccacagccttcctcggctatgtccttccctgaggacaaataagcttt
tgaggggccacagttattaccaacattttctcagctattccatatgttggagaaaccctc
gtcatatgactttgagggggcttctctgttgggggccccacactaaatcgctttttcgca
ctccatttttttgtccccataataattgctgcttttatctgtattcacctaatcttcctt
catcagaccggttctaacaatccactaggaattaactcaaattctgatcgaattcctttt
catcattattacactattaaagacttaatgggctttattctaatacttaccatactttcc
ttactattccttattgctcccaatatgtttactgacccggaaaatataatagttgctaat
ccactacaaactccaacccacattcaaccggaatgatactttctttgactttatgctatt
ctccgctcaattccaaataaattaggaggtgttatcgctctccttgctgccctttttatt
ctttttgctcctccttttcttttctttcaaaatttcacctctctttccttttatccgcac
tctcaactcatatactggacattcatcagttcttggctcctcttgacctgaatcggaagc
tgtcaagttgaagaaccgtttattataattggtcaaatctcaaccactatctactttcta
tacttttttgcaacgcccacactaaacatcctttgagattcattcaatgccccaaaaaat
taa
>Albanidrilus_sp_7
attaatttcttcattatttcacttctatccatcttatcaggacttatcgccatagccttc
tacaccctcaccgaacgaaaaattcttgggtacatacaagctcgaaagggaccaaacaaa
ccaaatctaataggactcccacaacccttagcagacgccataaaactctttataaaaaac
aagtctctcccatttgatagaaacaacacaatactatttggagcccctgtacttataatt
accctttccgtttttatgtgactgttattccctcaccctaatcaggccatattcataaaa
tttagaatcttaatcttcctttgtatttcctccataactatctactctacatttatagct
ggctgatcatcaaattctaaatatagccttctgggagcccttcgaggtgttgcacaaaca
atttcttacgaagtaacaatatccctcatcttaatttgctgcgttctttttcaccaatca
ttaaattcctactttatacaatttcgtactttcagatgaatcctcttcctcgtcttccca
atctgcattctttgatttgtcactaacgttgcggaaacaaatcgagctccttttgatttc
gcggaaggcgagtccgaacttgtatccggtttcaatattgagtatgcaggaggccctttc
gctataatctttatagcagaatatatgtctatcctgttcataagcataatcactgcaaca
attttaataagaagctacttttcaatcacttttattcttaaaactatttttatttcagtc
atttttatctgaattcgaggggcattcccccgattacgctatgactcacttatatttctt
acctgaaaaaaaatcctgcctttatccctttcagtagtaatttttttaatcgttattatt
tcattaacattataa
>Albanidrilus_sp_8
atgttgcttacttattcgtcaattctcgctctcctttttcttagaaccattataatactg
tcatctccgaattggtttataatttgaatatctatagaactcaatatatttgcctttatc
cccctcattttaacaaaaggcaatgaagacgaagtagaagcctccatcacgtatttcatc
gttcaagctcttggctcctccatcataattatcagctgtttggccctctgaacctcaacc
aacagaagccttttaatattctgtcttcttctttcacttattttaaaacttggtgtcgct
ccctgtcacacatgatttgtttccataatagaaaaactctcatgaaccaactgcttcgtc
ttatccacctgacaaaaactgggacccctatatatcattctctatagcgtaacacccgac
ctgcaaacttcccctcttttaattctcgcgccaatcaataccctaattggaggatatatg
gcccttaatcaaacaaatctaaaacttatcatggcctactcctccattacccaccttgga
tgagttttagctcccctaatttcactatttccttgtatttctatatcatacttttctacc
tatgttattataatttttcctgtctttttcttctttaattttctggacctaaataactgt
tttcagctacaaaactgtaccggcactaacttgactattatctcactcctctttttatca
cttggcggaatacctcccttacttggcctcttcccaaagcttttagttattacttatcta
cttcccagatgtccaatcattattatcttcatactaatctctgggtcccttataaaccta
ttctattatattaatatttgtctaaatgcacttatatctaaccgtaaataccaaataaaa
tcttttgaaagccccgtcgctctaccggccctcatcgctgcctcctctaccttaatacta
atcccaattatacttctataa
>Albanidrilus_sp_9
atgattaccctaatctcgtttctatctattatgctattaattatccttttactaactatc
actattctactcttatctaataatgccgtatacacactcaatagcagggctccctttgag
tgtggctttacaccaattaatcaatctcgaatccccttttctttgcgttttttcctatta
ataatcctctttattgtatttgatgttgaaatcgttttattaataactctacctctatta
ctcccaataaccgcacacctcactactactctctttattttcatttcagtcttaattgct
ggtatactttacgaatgaaatgaaggctccctaaattgactattttaa
>Albanidrilus_sp_10
atgctaaaactcattattcttattctctctgccattttatttcaaaacataatcccttga
tcaattattatcttaatccttatctttatagcgctatacatactctccacattacccttc
agggcacccatacttgccctctcttctatttccataactgacaatatatctacttgcctc
atctcactctccatttgaattacatctctaatactaattgctagtttctatattcaccaa
aatcgagtaagcgctcatctattctcaaaaacttgcattggactccttttaattctcact
attacattctcctcttctaatctcattctattctacctttggtttgaggcctccctcatc
cccatcaccataataattatgctatgaggttatcaacctgagcgggtgcaagctagcata
tatttaataatttatacagttaccgcatcactgcctctccttatttctattttattcgtg
ctgaaaaactttaatagtattctaattccaactctattctttatatcaagacaatatttc
tccactattttccaatttataatagtcgcagcctttctagttaaactccccctattctca
gtccacctttgactacctaaggcccacgttgaggcaccaattgcaggatccatagtcctt
gccgctattcttcttaaattgggaggttacggcctactccgcatctattcaaccttctat
ttcacctacagcccctttattactctactaacctccattgccatatttggggccattgct
acaagtcttatatgtcttcggcaagctgacttaaagtccctaattgcttactcatcagta
agccacataggtcttcttattataggctcaagcactaattctaaaatgggcttatacgga
tgccttctaataataatcagtcacggtttctcatcctctgccatattctgtttagcaaat
ctttcctacgaaactaataaaactcgaaatctgacacaaaccctagcaatcctttctatt
agaccatttctatcactcatctgattcctaattatttgtgccaacatggctattcctccc
tctgtaaatctattaggggaaatcattctcctgctatcttctattaactactccctcctc
ttcacgttgctctttatactaacctcttttttcaccgcctgctattccatctacctttac
tccaccaccaatcatggatctagagctccatttagaaacccggtcacatcttttcatccc
aaaaacaacactcttctcctatcccatctttatcccctattcattttaataatttttccg
gccaaggtgaccacctaa
>Albanidrilus_sp_11
atgatctcgcactctccatcactattaatcctactaggtatcgctatttctattattaat
atctttctaaagcacaaccaccttctacctattctacttgtcttagaaaccattactctt
tatatcctattcttgatcccaaccgtcctctcctattcttcattagaatttaactcagtc
gctatctttattcttgtagtgggagtttgcgaagcaagcctaggtctcggtctcatagtt
ctcatatcgcgaaaatatggatctgactccaccaactctatatccctatttcaatgctaa
>Albanidrilus_sp_12
atgctaatcactaacccaaaggctccactaattcttttatcccttttacttcttccaata
gctctccttctcaacatgcataatttttctatcgtcgttgagtgaaacattattccctct
gatattttacccctaaatttcacatttatgctcgactgaataagactactatactcctcg
gtagttctttttatcgcctcgaatgttataagattttcctccatctacataaatgacgac
ccattcaaaaaacgcttttccgcaatagttcttctttttgttctctccataaactttctt
atctttattccaaacctattcgtcctactacttggctgagatggccttggcatcacatcc
tttattttagtgatctactaccaaaacaacaaatcactggcggcaggaattattaccgct
cttataaatcgggttggagacgcattcatacttttagccattggacttacactagacctg
ggacactggcttattatcttctctcccgtcgactcctcctattatttccttcaatgaatc
tctattaccgttgccgccataaccaagagggcccagataccattctctagatgactgcca
gcagcaatagcggcacccactcctgtctcagccttagtccactcctctacactcgtgaca
gcaggaatttttattctaattcgattttatactttcttagcttcttctccacttttcaac
ccttttattcttttcatcggaatctcaactaccattatatctagtatcagcgctattaca
gagggagacatgaaaaaaattattgccctctctaccctaagacaacttggcctcatatct
acaacaatcggtttaggcttcccctatttagcctttttccatatatgtacccacgcaata
tttaaagccctaatatttattgccgcaggcaatgtaatttctcttcaaaaccattcccaa
actgcttgaaaaatcggaaactttttttctatctccccctctgtaaatatctctatttcc
gtagcagcacttgccctctgtggtatacccttcttaagaggattttactccaaagacctg
atcattgaatgacttagtacttctccatcttctttcattacatcagtattattcatcatc
tctattctgcttacaacattatacacacttcgccttctctttgctgctgcttgatgctgc
cgtctttctattccccttaacttaattacccctactactaccagcccccttttttttatg
tccctatcaagaattataacgggtacgctaatcggctgaatagcccctatcaatactcat
ccgctcctggccaacgaaaaaacaattttcttgctaccaaattttcttatcgcaactgga
cttatcttaggatttttcttaagactaaaagccccaattctctcttctaagctctcttca
tttttcacattctctgtaaaaatgtggttccttgtatctctctttaccaaaccgattatt
gcctacaccataaatatctcaaaagccctcaatcagaacgaccttacatgaatagaatca
actatccctcaaaacttctaccactctatctcgtccctaaatacctttttccataaaccg
tgaaacttgtttaatatttacacactcttcctcatgctttttcaaataacacttatcaat
tctatttcataa
>Albanidrilus_sp_13
atgaatcacgtatctattctatcaagaacaataatttccatctctctcactataataatc
tctaaaagtcctttggccctcagcctttttgttttacttatagccctctctatctctgcc
ctaatcgcactatctctctcgtcctgatatggactaatagtcttcctaatctacattgga
ggtataatagttatattttcgtattttaccagacttataccaaatcttactgcaatcatt
aatcccagattttttttattgctcttcttctcatcattcttcaccttatctcatgtctcc
cacaccatgtctctttcccccagtatttcaaatattttcttcctatattccaaactcaac
acaagactcttagcaatcattggcattctcctcctctacataatagtagctatcattaaa
attactaaaattatatctgggcctcttcgaagaaaactaaattaa
