# Supplementary material for: Buried treasure in a public repository: Mining mitochondrial genes of 32 annelid species from sequence reads deposited in the Sequence Read Archive (SRA)
Source: PeerJ. 2023 Nov 29;11:e16446. doi: 10.7717/peerj.16446 (PMC10693233; doi:10.7717/peerj.16446)
Supplement: Supplemental Information 4 — These fasta files are provided for reviewers since the gene sequences submitted to GenBank through DDBJ are planned to be disclosed after the publication of the manuscript. The number after a species name corresponding to a gene in the columns in Table S1 (e.g., Abarenicola_pacifica_1 means atp6 of Ab. pacifica). [file peerj-11-16446-s004.zip › fasta_for_reviewers/Grania_simonae.fasta]

>Grania_simonae
atgataccagatatcttttcttcttttgatccattttcattcaattctattcttccttca
ttcaagattattatactattaaatttaatatttatatttatttttccatcttcctcatca
tatttattactcccccggcgaaaatttatacttataactactggaaaaataatattatct
caactctcacgtacatatataactaaattatatggcttaattttttttatttccacatta
ttttccactcttataataataaaccttataggtcttattccttacttctttagtgtatca
agtcatttactttttactttatcatttggcttacctttatgaataagaataattttatca
tctttctcaaaatctcctataaaatctattgctcattttcttccagatggcgcgccaaat
tgacttaatccatttttagttttaattgaaacaacaagaatttcagttcgaccaataaca
ttatcatttcgattagcagcaaatataagagcaggtcatattgttttaagattaattggt
atttattgtgcatcagcatgatttgcaaatattttttctatattaatacttttttttatt
attttaatatatattatatttgaagtagcaatttgtttaattcaagcatatattttttgt
ttattattatctctttatagagatgaccattccaattaa
>Grania_simonae_2
atgccccatctatctcctataaattgaataatttccatctctttcctttgattagtttta
actaccgtatctattcgtaaatgatgaacatcaatatgtaaatttcctcttccaaaaatt
accttaacaacaaacactccaaaatgacattgataa
>Grania_simonae_3
atgcgatgactattttcaactaaccacaaagatattggtacattatattttattcttggt
gtatgagcaggaatattaggtgctgcaataagtcttttaattcgatttgaacttagccaa
cctggatctttcttaggtagtgaccaactatataataccattgtaacagcccatgcgttt
ttaataatttttttcttagtaataccagtatttattggtggcttcggaaactgactccta
cccctaatattaggggcacctgacatagcattcccccgactaaataatataagcttttga
ttactacccccagcccttattctccttgtatcttctgccgcagtagaaaaaggagcagga
actggttgaacagtttacccccccttagcaagaaaccttgctcatgcaggcccctcagtt
gatctagccattttctctcttcatttagctggtgcatcctcgattctaggagcagtaaat
tttattacaactgtcatcaatatacgatgacaagcaattacccttgaacgaattccatta
ttcgtatgagccgtagctatcacagtagtcttacttctattggctctacccgttcttgca
ggagctattaccatattactaaccgaccgaaatctaaatacatcattttttgatcctgcc
gggggaggtgatcctattttatatcaacacctattctgattttttggccatccagaagtc
tatattcttattcttcctggatttggagcaatttctcacatcgttacccattatagatct
aaattagagcccttcggaaccttaggaataatctatgcaataattggaattgcaattcta
ggatttattgtatgagctcatcatatatttacagttggaatagatgtagatacacgggca
tattttacagcagctactataattattgctgttcctacaggaattaaagtatttagatga
ttagcaacccttcatggttcacatataaaatattctactcccatattatgagctttagga
tttatttttttatttactaccggaggaattaccggtattatcttatcaaactcctctcta
gatattcttcttcatgatacttattatgtagtagctcactttcactatgtcctaagtata
ggagcagtattcgcaatttttggagcatttactcactgatttcccctattttttggtata
acccttcatgaacgatgaactaaagtccaattcttcttaatatttattggagtaaaccta
acatttttcccacaacattttttaggtctagcaggtatacctcgccgatactcagattac
ccagacacatatataaaatgaaatgttatttcctcaattggatcaatattatcatttttt
gcactaatattttttatttttatcatatgagaatccttctcttctcaacgaagaatcatc
tcaagttcacacctttctacctccatagaatgaaatgataaacttcctttagcttttcac
aatctaaatgaatcaagatcaatcaccagttcataa
>Grania_simonae_4
atgacttgaggccaattacttttccaagatgcatcctctcctattatacttcaactaatt
tcattccatgatcataccttaattgttataacattagtcttaactattatttcttacgcc
cttatatctttaataataaataaatttactaaccggtatttaatagaagcacaacaaatc
gaaacaatctgaaccatccttccagcaattatcctactctttctcgctttaccctctctt
cgcttattatatctaactgatgaaattagaaacccctccattacaattaaaacaattggt
catcaatgatattgaagttatgaatatatagactttttaaatattgaaatagattcctac
atactccctgaacaagatcttcaattaggaagattccgtcttctagaagtagataatcgc
ctaattctcccaatacaaacagaaattcgagttatagttacagctgcagatgttatccat
tcatgaactgttccttctctaggaattaaaattgatgcaatcccaggccgcctaaatcaa
gtaggatttacaatcaatcacccaggagttttctatggccaatgttcagaaatttgtggt
gctaaccattcatttatacctatttctatcgaatcaattaatataaaatccttttgtcta
tgacttaaaaactttaaataa
>Grania_simonae_5
atgattcgtcaaccatttcatctagtagaatatagaccatgacccttaactgcctctatt
gctgcctttaccctcacaatcagattagccagatgattccacaaatatagtaatttatgt
atctatattgccttaatccttattattttatctataatccaatgatggcgggatatcacc
cgtgaaagaacctttataggccatcacacctcatatgtcgtaactggcttacgttgagga
ataatcttattcattacatcagaaatctttttctttctttcattcttctgagcatttttt
cacagtagactatctccaacaccagaattaggatgtacctgacctccaataggaatttac
cctcttaatccatttagagttccacttttaaatactgccgttctcctagcatctggtgtc
acagttacatgagcccatcacagtctcttagaaaaaaaccgaatcaatactattcaagct
cttattgctaccgtaaccctaggaatatattttaccattttacaagcaggagaatattta
gaaacatcatttagaattgccgacagagtttatggctcaactttttttgtagccactggt
tttcatggcgctcatgttttaattgggtccacattcctattaatctgcttattccgaact
attatttaccattattctaacaatcatcattttggatttgaagctgcagcatgatattga
catttcgttgatgttgtatgaatttgtctctatctatgtatctactgatgaagaacttaa
>Grania_simonae_6
atgtttaaaccaatccgaacctcccatccagctatcaaacacataaacaatgctctagta
gacttacccgcccctaacaatatctcttcatgatgaaattatggttctctcttaggtcta
tgcttaacaattcaaattgtaacaggattattcctatcaatacattatattccaaacatc
gaactagctttttcatccgcatttcatatttcccgtgatattaattatggctgaattatt
cgttcaattcatactaatggagcctctatattttttctatttttatatctccatacaggt
cgaggcatttattataattcatatatattaatagaaacttgaaatattggagtcattctt
tttattataaccatagctactgcctttataggttatgttcttccatggggacaaataaga
ttttgaggtgctaccgttattactaatttattttcagccattccctatatcggaaaaata
ctagtagaatgaatttgaggtggcttcgctgtagataatgcaactttaaatcgatttttt
gctcttcattttgttcttccatttatctcagtaggcctagtttttcttcatttcttattc
cttcatcaaaccggatctaataatccattaggattaaatagagacagctcacgagttcca
ttccatatatattattctttcaaagatctcttaggtttttctattgctatctttttattt
ataattatcattttatttttcccaaacattttaacagatccagaaaacttcttattagct
aatcctttaatcaccccactccatattcaaccagaatgatatttcctatgactatatgct
attctccgatctattcctaataaacttggcggagttgtagcactttttgcagcacttctt
attttatttattctacccattactaatacaataaataaacaaagattatcattttatccc
attaatcaactcatattttgaatattaattgcttcatgattaatcttaacatgaattgga
ggatgcccagttgaagacccttatatctcaattggtcaattatttacatttacttatttc
cttttcttctttataaatcctttagtctcttatgaatgagactctataatcaacttataa
>Grania_simonae_7
atgacattctcattcctactatccttcattataagaatactaatagcattaatagcaata
gccttttatacactattagagcgtaaatatttaggttacaatcaattacgaaaaggaccc
aataaagttatatttataggtttacctcaacccctagccgacgcaataaaattatttttt
aaagaacaatctactcctaccataatcaattacctcccatttattattgctcctatctta
agtttaaccttagctctacttctatgatcaatttatcctcatcccaattcttcatccttc
ctaaaatttggtgctttatacttcttatgtatctcaagaataaatgtttattcaactttt
ctctctggatgaggctcaaattcaaaatatgctcttttaggggctcttcgaggtattgca
caatcaatttcttatgaagtctccctatcattaattttattatgtgctctaataatcaat
tcaagaatagatttatcaattatatcatttaataccctctcatgaatcttcttaatatta
tttccaattagaataatatgatttattactaatctagcagaaacaaaccgatctcccttt
gactttgctgaaggtgaatctgaattagtttcaggatttaatattgaatatagagcaggt
ctcttcgcactaatctttatagcagaatatactagtattttacttataagtctcctaaca
gtagtattctttacaggtactccaattataaattctttattcagcagaactttactaatg
ttcaaaactatccttattgcttctttatttgtatgagtccgtgctactatacctcgaata
cgatatgataatcttatatatttaacatgaaaatgctttttacctttaagattatttatt
ctaataatcttaattcctttattcattcttttataa
>Grania_simonae_8
atgtgttataaatcatccccaccttttttaagattgacttcaatatccttaattctcaga
tccataataattatatcaagaacaaattgaatctatttatgaatagctctagaactaaat
ctactaagatttatacccttaattctctcttcaaataaatttcaagaaactgaagcatca
gtaaaatattttatagctcaagccctaggatctagtcttcttctcattagaagaatatta
atatgatatcatttacctattatatctacctttttaaataccatattaattatttctcta
ttaattaaaattggtatagccccttgtcatctatgatattcttcagtaataacttcagtt
gcctgaactcaagcacttcttttatcaacttggcaaaaaatagcccctctctttatttta
tcattcctcatcataaattcaaaatttctactaataatctcagctattaatgctttaaca
ggaggtttaataggattaaatcaatcccattttcgcacaattttagcttattcatctatt
actcatataggatgaatatcagcattaattgcaataaataaatacctaactgctattata
tacttttttttatacttcactattgctttcccaatttttttatccctaaaatctttattt
gcatcatcaataaacaatataaataaatttaaaataatatctccccaagcaatcctctca
attcaaatcctattattatccttaggagggatacctcccctcacaggatttatccctaaa
gcaatatcaattctaatattaattccttcaacaccaatcttaattattatcttaattata
ggatccttaataaatatatattactatctaaatctaataatattttcctttatatcatca
ttatcatactctatatcaaactataaaaaaattactttatctattgacgtaatcttaata
tcattaacagcaatcattagcctccctctaatattatgaattctttaa
>Grania_simonae_9
atgaaaaccctttccttctcatcattaaccgcgctaattattcccattgctgtcttattt
atagcatgaattttatcaatacgaacaatctctaatcgagaaaaatcttctccattcgaa
tgtggatttgacccaatccatacagcacgaattccattctcaattcgatttttcttatta
gccattatttttattgtatttgatattgaaattgttcttctaatcccaattccaattatc
tattcaatttcaaatataccctctattataattagatcatttatcttcatcttaattctc
atcgtaggtttatttcatgaatgaaatcaaggatcattagaatgatctagataa
>Grania_simonae_10
atgttaaccttatctatacctttaattttactaattattataacaatatataaacataaa
tcttgatatatttctataatttcattaattttcctaaccttcctctctatactttatata
tctaatgatacaatatctattacctcaatctcaataatagatacgatatcgtcatcttta
attactttatcaatctttattacagcattaataatattagccagaacaaaatatgcttta
tctagctctagtcaaagatatagctttctaatgcttactctattattaattttaatctga
tgcttctcaagttctcttcttttcccattttatatttgatttgaagcttccttaattcca
acaatatttattattctaaaatatggatatcaacctgaacgtcttcaagctagaatatat
ttaatattatatactattattgcctctcttcctatattaattacctttattcttgtatat
tatcaatccaaacatcaatgtttaagaatatataacaatttcttcataccatcttgtata
ggaacctccccaatatactgaatacccttaattataggatttttagtaaaattacctata
ttttcagttcatttatgacttcctaaggcccatgttcaagcacctattgcaggatcaata
attttagccgcaattcttttaaaacttggaggatatggtttatcccgcataatcacaata
ttctataaaagtgcactatataattcttccccccttttaataagaatttctttatgtggc
gctatatataccagatttatttgtattcgtcaaccagatctcaaatcattaatcgcatac
tcttctgtaggacatataggaattatattagctggtatatctactttaactaaatgaggt
atatatggtgccttaataataataattgcacacggtttatgctcatctgctctcttttgt
atagcaaatattacttatgagattactcatacccgtagcatatatatttctaaaggtata
ttatgtttagcaccaattatctcaatatgatgatttttatttacagcagctaacatagca
gctcccccctcaattaatttattaagagaaattatgttgataacatcaattttatcttca
tcctcaatttcaataattctattaggattaatcagattccttactgccacatattcccta
attttatatacttcaactcaacatggatttccttctactcatacacgtcctcttcaaact
attcttctccccaaagatataaccctcttatctttacattttttacccctacttctttta
attctcaaaccagaaattattagtatatgattataa
>Grania_simonae_11
atgacaatatctctttctttaattacccttttccttatagcatttattacctcattaact
gctttcttaactcaacaaactcacttattaatatccctattttgccttgaaggaataata
cttaatattgttctatttataccaataatattatactcaaataacatccctctaccggct
attagaattatattattaacgttaggtgcatgtgaagctagtttaggcttaagaattata
gttaatatatctcgcgcctacgggtctgataacatatactccctttcaataaataaatgt
taa
>Grania_simonae_12
atggtaaaatccgtcccaaaacttctatttattttaactactataatattaattgaaaca
atgacactaatactaacaaataatgagtttatcctagaatgagaaatcgtgactctaata
agaataaaaataaaattagattttatgattgaatgaagaaatactttgtactcatctata
gtcatattaatctcaataaacgtaatactgttttcccttgaatacatggtgttagacaaa
aataatctacgatttacatatatcattatatgttttattatgtcaataaacatattaatc
tttatcccaaacattataagcttattgattggatgagacagcctaggaattacttcattt
attctaattatttattacaataatagacgatcaaatagtgctggaatattaacaatatta
ataaaccgacttggagatacattccttcttatatccattatctctacattaaatgtagga
gattgatcaataatagaaactataaacaatcgctattccactatacaatgaatcggaatt
ttaatagcagcaataagaaaaagagctcaaataccatactctagctgattaccggctgcc
atagctgccccgaccccagtatcggcattagttcactcatctacactagtaacagctggc
gtatttcttctatatcgtttaagaaatatagtaaacaactctaatcccataaaaacaatt
attatagcctcaagaattctaacaatattaatagcaggaatcagagcaatatacgaaaat
gacataaaaaaaattatcgctctatcaacacttagacaattgggcttaataatattacct
atatccctaaacttaccatatctaactttattccatatatgcacccatgccatatttaaa
gctttattattcattagtgcagggtgtataatttcaaaaaacattcatacacaagatcta
cgaatatacggtcaatttattaactcttcaccaataatcacatcatctataataattgcc
ttatccgctatagttagtatcccatttatagcaggatactactcaaaacataaaattata
gaatggacttcaatactaccggtaaactgatttatttatataatattacttattagcatt
actttaacaatcatgtacagattacgattactactaatagcggccaagacacccataata
caacctgtattatataaactttacatgcctgacccacttactatctccctagctactata
tcaactataagaattattgtaggaagaatacttcaatgactagccccattaaatcaatat
agtaggatagcttacaaaaatacatatcaatcattaattataaacttaataactttatta
acaatattgtcactcttcccactaactataacaaactataaatatataactaattaccag
ataaagactataagatcaataatatttatattacctatatcaacccaattaataatttta
ccatacctgaaactatcaaaaatactttataagtgtctcgatcagtcatgactggaaaac
attataaacttaggaactatgaaattactattaaccataagaaaacaaaaaaacataaca
atatcaatacacaaatatgatactagcttaaatatctcaatacttatagccatgcttact
acctctattatagccgccctatctatttaa
>Grania_simonae_13
atgttaattactattcttagtctcatcataacttctttatcattttctatactcatctgt
ctcagtccattaactttaggagtaaccattttatttatatctctaactctagcagtaatc
tttgctacttcaatatcgtcatgaattgcatttttaattttcttaatttatattggagga
ataataattatattcgcttactttttatcactaatcccaaatcaaaacatcccattaact
gatcatcttttaaccattatctttacattttgaatattatgactcttaactatcatcttt
aacctaactccccccataataatacatttatcaaatcaactatcattattctattctctc
aaaaacaccccaactttaatttttttagcatgacttcttttatttacactttttcttgta
gtaaaagtgtccacccataataaaggacctcttcgaccatatcaataa
