# Supplementary material for: Buried treasure in a public repository: Mining mitochondrial genes of 32 annelid species from sequence reads deposited in the Sequence Read Archive (SRA)
Source: PeerJ. 2023 Nov 29;11:e16446. doi: 10.7717/peerj.16446 (PMC10693233; doi:10.7717/peerj.16446)
Supplement: Supplemental Information 4 — These fasta files are provided for reviewers since the gene sequences submitted to GenBank through DDBJ are planned to be disclosed after the publication of the manuscript. The number after a species name corresponding to a gene in the columns in Table S1 (e.g., Abarenicola_pacifica_1 means atp6 of Ab. pacifica). [file peerj-11-16446-s004.zip › fasta_for_reviewers/Rhyacodrilus_pigueti.fasta]

>Rhyacodrilus_pigueti
atgataagtgatatcttttcaatttttgatccggcttcatatagaaatataacaccacca
ataacaattttattattaataaatatagtaatagtaatcatacttcaaaataatatatga
aaaaacatacaacgtaaacaaaattcatttacgccactaactcaatttataataactcaa
ctctttcgaacatcatcagtaaatataaaaggactatcatcaatagtaggagtactattt
tcaactattttaattattaacttaatgggtatagttccatattccctatcatcttcaagt
cacttaattatgacactatctatcggtcttcccatatgattaagaatactaatatcttca
ttcagatattcaataaaaaaatctactgcccattttcttcccgatggagcacccgaatga
ttaaatccatttttagtcataattgaaacaactagaatcactgtgcgaccaattactcta
tcatttcgactagcagccaatataaccgctggtcatattgttctaacattaattaatctt
tactcagcatctgctatatttaactcatttatatcatttatattattaacaataacaaga
atgggatatattatatttgaactagccatctgtataattcaagcatatattttttgttta
ttactatcattatatagagatgaccacgcacactaa
>Rhyacodrilus_pigueti_2
atgccacatcttacaccaataaattgaacactcgcaataattataatctgaataattaat
tcaataataaattcaaataactgatgaacaacaccatcaaaatttttatacttaaaaaaa
ttaattaaaaataataaaaacagtaagtgaaactgattataa
>Rhyacodrilus_pigueti_3
atgcgctgacttttatctacaaatcataaagatattggtacactttatctaattcttgga
gtatgagccggaatagtaggtactggaacaagattactaattcgaactgaactagctcaa
cctggctcattcttaggaagagatcaactctataatacgttagtaactgcccatgcattc
ctaataatttttttcctagtaataccagtttttattggtggattcggcaactgactatta
ccacttatactcggggcaccagatatagcatttccacgattaaataatttaagattctga
ttactcccaccgtcattaattttactaatttcttctgcagcagtagaaaagggagcagga
acagggtgaacagtatatcctccattagctagaaatatagctcatgctggtccttctgta
gacatagcaattttctcactacatttagctggtgcctcatcaattttaggtgcagtaaat
tttattacaactgtaataaacatacgatgaagcggaataaaattagaacgaattccatta
tttgtatgagccgtagtcctaacagttattttacttctactttcacttccagtcttagcc
ggagcaattacaatactattaacagatcgcaacttaaatacatcattttttgatcccgcc
ggaggtggagatcctattctatatcaacatctattttgatttttcggacacccagaagta
tacattctaattttaccaggatttggtgcaatttcacatattgtagcacataatactgca
aaattagaaccgtttggaagattaggaataatttatgctataattggaatttctgtagta
ggatttattgtatgagcacatcacatatttacagtcggattagatgttgatacacgagga
tattttacagcagccacaataatcattgctgtaccaactggaattaaagtatttagatga
ctagctacaattcatggagcaaaaattaaatatactacaccaatactatgagctttagga
tttatttttttatttaccgttggtggtttaactggaatttgtttatcaaactcttcacta
gatatcgttttacatgatacatattatgttgtagcacacttccactatgtactaagaatg
ggtgcagtattcgcaatttttgcagctatatgtcattgatttccacttatatttggcgta
acacttcatacacgattaagaaaggctcaattctttttaatatttattggtgtaaatgta
acattctttccacaacattttctaggattaagaggaatgccgcgacgatattcagattat
ccagacgcatttataaaatgaaatgtagtatcatcaattggagctataatatcatttgtt
gcactactaatatttatttttatcgtatgagaagctctaatctcacaacgaagaattgta
gcaagaccacatatatcatcatcaatagagtgaagagatacacttccattagactatcat
aacatatccgaaactggggtaattactaccaattaa
>Rhyacodrilus_pigueti_4
atgccacactgaggtcagttaatatttcaagatgctgcatccccaacaataatacaaata
atttcattccatgatcatgtattagtaattttaactcttgtattatcagtaactgtatat
gctatagtctcactatgtatcaataaaaatacatgtacagatactatggatgcacaacaa
atcgaagctgtatgaactatcttaccagcagtaatcttactatttcttgcaataccatca
ttacgactactatatttaacagatgaaattaattatccatcattaactattaaagcaatt
ggacatcagtgatattgaagatatgaatattctgatttcccaaatttacaatttgattca
tatatactacctatatcagaactaaaaaatggacaatttcgactattagaagttgataat
cgtatagtaattcctatacaaattgaagtacgtttattagtaacagctgctgatgtaatt
cactcatgaactattccagcaataggaataaaaatagatgcagtaccaggtcgattaaat
caactaggatttattgttaatcgacctggtgtattctatggacagtgctcagaaatttgt
ggtgcaaatcactcatttataccaattgctatagaagtggtagactctaaatcatttatt
aaatgaacaaaaatatag
>Rhyacodrilus_pigueti_5
atgccacgacaaccatttcatctagttgaacctagtccatgaccactaacatcagctatt
ggagcatttatactaacaactggaattacatgttgattccacggacatagaatattatgt
ttctatttagcaattatagtaattataatttctatatttcaatgatgacgagatgtaaca
cgagaagctacatttataggccatcacacatcatatgtagctaaaggacttcgatatgga
atactcttatttattttatcagaagtatgtttttttgcagcattcttttgggcatttttt
catagaaggctagtaccaacaccagaaatcggatgttcctgacctccggcgggggttata
ccattaaatccatttagaattccattattaaatacagctgtactattagcctctggcgta
acagtaacatgagcacatcacagattaattgaaggaaatcgtataagagcagtacaagca
ctaacagtaacagtaattctaggcatatatttcacaattttacaattaggagaatataca
gctgctccattttcaattgcagatagagtatttggatctatcttttttgttgcaactgga
tttcatggggcacatgttctaattgggacaacatttttaataatttgctttattcgaaca
atacttcaacatttttcaactggacatcacttcggatttgaagcagcagcatgatattga
cattttgtagatgtagtatgaatctgcctatatctctgcatttattgatgaggatcataa
>Rhyacodrilus_pigueti_6
atgtttaaaccagtacgtacaaatcatccactattaaaaattataaatatagcattaatt
gatcttccggcaccaattaatatttcaatttgatgaaattatggatctttattaggacta
tgcttaattattcaaactgcaacaggaatctttttagctatacactatacatcaagtgta
gagacagcatttacatcagtgatacatattatacgagaagtaaattacggttgactattt
cgaacagcacatgcaaacggcgcttcaatatttttcctaataatatatcttcatatgggt
cgaggaatttattacggatcatatataatagtagaaacatgaaatatcggcgttattatc
ctagtagctactatagcaacagcattcatgggctatgtcctaccatggggacaaataaga
ttttgaggagcaacagtaattactaatttattctcagcaattccatatattggaaaaatg
ctagtagaatgaatctgaggcggttttgccgtagataatgctacattaaatcgattcttt
gcattacattttacactaccattcattttaatagcactagtaataatacatattatattt
ttacatcaaacaggatcaaataatccactcggaatgggctgtgattcagatcgaatttca
tttcataaatattattctgtaaaagatatcttagggtatataattacaataatactattt
ctagaaatattaataattgccccaaatttatttacggacccagaaaactttttaatggct
aatccgtcagttacaccaattcatattcaaccagagtgatacttcttatgagtatatgca
attttacgatcaattccaaataagttaggcggtgttgttgctctcttttctgcaataata
attttactcgtactcccaataacaaaaaaaagttataaaaaaagaaatgcatttttccca
attaatcaagttatattttgagttctagtatctacatgagtaatcttaacatgaattggt
ggtcgaccagtagaagaaccttatatttttattgggcaaacaacaacagtaatatacttc
atatattttattattaaccctatcatagcatctaaatgagatataataataaaaaaataa
>Rhyacodrilus_pigueti_7
atgttaataaccccatttatttctatcttattaagttacttattagtattaatagctata
gcattttatacattaatagaacggaagtttctgggatattttcaactacgaaaaggtcca
aacaaaccaagattaataggtttaccacaaccatttgcagacgcaattaaattatttatt
aaagaacaggcaaaaccaaatatatcaaacaatattctatttatattagcacctgcatta
agcttaattctagctataataatgtgagtgttatacccacatcaatttcaaagagtatat
ataccattaggtattttatacttcttatgtgtatctagaataaatgtatatccaacattt
atagccggatgatgttcaaattcaaaatatgcccttttaggaagattacgtggtgttgca
caaacaatttcatatgaggttagaatagccttaattctaatttcaatattactaatttta
tcttcaatagatataattagagtatcaaataaacaatattcatgagtattaataatatta
ataccagtaactgtaatatgatttattactacattagctgagaccaatcgtacacctttt
gattttgcagaaggagaatcagaattagtatctggatttaacacagaatatagaagtgga
ctatttgctataatcttcatagctgaatatacaaatattttaataataagaataatatca
gcagtaatagtatgcggagccataacaatattatttcatataaactcaatatttttaatt
ataaaaacaatattttttgcaacaagatttatttgagttcgagctactatacctcgaata
cgatatgaccacttaatatatcttacatgaaaaagattcttacctattattatcggatgc
tatataattctcttaccaataacaatattaatataa
>Rhyacodrilus_pigueti_8
atgataaattattcaccattttcatgcttaatatacataacaatattaataagaactact
atagttctattaagatcaaattgaattatagcatgaatcatactagaaattaatataatt
agatttttaccattaataagcataaaaaaatcaaatcaagagactagggcagccactaaa
tattttttagctcaagccatgggatccttattattactactagcatcaagaataatatat
caaaaatctataaattattatatatatttactactttttatagcactatcaattaagctg
ggagcagcacccggtcactattgatacccagcagtcatgtcaataattccatgaaatata
tgtttactattatctacatgacaaaaattagcaccactaaggctaataactataatatca
tttaaaaacaataatgtaatagtaatcatagctggcataaatgcttttattggtggagta
ataggattaaatcaatctcgcctacgaatattactagcttactcatcaattggtcatatt
ggatgaataatagcaataattgctattagtaaaaatatcttagcattaatatacttctca
ctatactgtacagtagtaagaccagtatttataataataataattaataactcatataat
attaataatttatatataatatttaaatctagagcaattcttcctataatacttatatta
atacttttatctttaggtggacttccaccactaacaggctttgcaccaaaattaatagta
attacaaatatattaagacataatcatatattactattaatactactatttggatcatat
ttaaatttatattattatttaaatataggactactatcagtatggagaagaaatataaaa
aaagtaaataataaaaaaaataataataaatcaaattttattataataagaacatcctta
attggagttccattaattataatctaa
>Rhyacodrilus_pigueti_9
atgttaatatctataacagctgcagttatggcaataataattactagtatactatttatt
ttagcaaaaattttaaattcacgatctataatagatcgagaaaaggcttctccattcgaa
tgtggctttgatccaaaaaataatgctcgggttccattttcattacgtttttttatacta
gcaattatttttcttgtatttgacattgaaattgtattattaataccgacacccctattt
attaaaattataaattctagtcaagcaaccattattgcactattattcataacaatctta
ttaattggattatttcatgaatgaaaagaaggatctttaaactgatcagcataa
>Rhyacodrilus_pigueti_10
atgctagaaattttaataacattaataagattaatacttcttccattattaacaaaaata
tattgacatttaatatgcatatcacttatacttctaacaataaaattaataataatagaa
tatacatcggttactataataacctccatactagcaataacagacttaatttctatgatt
ttaataatattatctatatgaattacagcattaataatattagcaagatataaaattttt
aatactaaaaactcttcaatatcatttgctattacatgcattatactattacttacatta
attatttcattttatacatcttcaatcattatattttacattgcatttgaagcatcatta
gttccaactataattctaattatatcatggggctatcaaccagaacgtcttcaagcaaga
atatatttaataatctatacagtaacagcatctttaccactattattaatagtaataaaa
atatatcggtattcaaaacatcttaatataagaataccggagcaaataattcttagccat
aataataggtttatagtaattctatgattaataattattatagcatttttagtaaagctc
ccaatatttatagtacatttatgattaccaaaagcccatgtagaagcacctgtagcagga
tcaataattcttgctgcagtattattaaaattaggcggatatggattagctcgaataatt
ataatttatggttacttaaataagttaatatcaattccagtaatagttattagacttatt
ggtggagcactaatatctttaatctgtttacgtcaatctgacataaaatccctaattgca
tattcatcaattggacacataggattaatattggccggtataatatctggttcaaaatta
ggacttcaagcaagaatatctataatattagcacacggattaagatcttcagcaatattt
tgtatagcaaacattacatatataataacagctacacgaagaattgctttatcaaaagga
cttctatcaataataccaataatctcattttgatgatttatattttgttgtgctaatata
gcagcaccgcctagcattaacttaataagagaaatcttcctaattacagctactataaga
tatagtcaattatcaataattccaattataattattagctttatcacagctgtatattcc
ctatatctatactctacagttaatcatggtcaatcaatatcctcatactgcccaatacct
ggaataccaatatctgacatacttcttaatctctcacatctagttccaattattttatta
ttaataaaatctgaaataattatttcatgatgttaa
>Rhyacodrilus_pigueti_11
atgttaataaataactttcaactaataaatttagaaatatgtattctcctatcaattatt
gggttggtggctaataagactcatttattaacatcattactattcttggaaactactatg
ctaggacttgtaattttaattccaatatctatattaaccttatctacgcatacattattt
attagaattattctattggcaattggtgcttgtgaggcaagtctgggtttagccctaata
gtgataatagcacgttcatatggatctgatatactaaaatttataaatatacttatatgc
tag
>Rhyacodrilus_pigueti_12
atgttaataaataataagaattattcattttatattgtctatataatgtggtcattattt
tttattataattttaccatcagtatactgtataataataaattttaacttattaatagaa
tgaaatttattaaattctttattggtgccaattataataaccctagtaatagataatact
agtctaatatattccacagtagttatttttatttcagctaatgtattaatattttctact
gtatatatggtagaagataaatttataaaccgatttactatattagtagtagcctttatt
gtatcaataaatatactaatttatattccacacataatcattttattaattggctgagat
ggactaggtattacatcatttatcttagtaatttattatcaaaatccaaaatccttggct
gctggactaattacagcactaacaaatcgtattggcgatgtcgcaattcttttatccatt
gcatgaacaataaaacaaggaatatgaaatattatatatatagatacttccaaccaaact
attttacaaatcctagccattactattgctgcaataacaaaaagtgctcaaataccattt
tctagatgacttcctgctgcaatagcagcaccaacaccagtatcagctttagttcattca
tcaacattagtaactgcgggtgtttttttaataattcgattttatccattcctaagagct
gatgctatttttaataaaattatattatttatagctgtttctactataacaatagctggg
attagtgcaattactgaatgtgatataaaaaaaattattgcactatcaactcttagacaa
ttgggtataataataactagaattgggctaggatttcctcaaataacatttattcatata
atcattcatgctttattcaaagcacttctatttatttgtgctggaaatttaatcaatata
cacagacatgcccaagacttacgatgaataggtaatatttctaaaactataccaattact
tcatcatgtatattaatctctaatatagccctatgtggaattccatatatatcaggattc
tactcaaaagatataattattgaaacttctatatactataactttaacattgagatagtg
attcttattattctatctgtatattttacatcactttattctgtgcgaataataactatt
actgtatggggaccacgtcttcataaagttattgataaactaagtgagagaactataatt
tccataccaatactactgatatcaataatatcaatcactataggatctacaattatatga
ctagttccaagtattggtcaattaactgaactaccattctatttaaaaattacaacatta
gtaatggtattactgggcttaataagtggattaacaatttcatattcaatatctatacat
aaaagaaattcaataaaaataataataagtcatgcagcatcttgtagaatatgatttcta
gtaccactatcatcacagtatattatatatataccacttcaatctagacatttaatatta
aaaattattgatcagtcatgattagaatttattggtggacaaggaatacatagtatattc
tcagtaaaggcaataaaagtaacaaaagcaccatttaatcgaagcaatttatttttatat
gcaccactaatttgaattattatactatttccactattaataataaattag
>Rhyacodrilus_pigueti_13
atgatattatcattaagaataactataattacagctctaattttaactatgttaactata
aacaatcctctttcaataataatatatattattctagtgagtctaaatatatctttaata
tttagtatagtaatatcgtcatgatatgcattcttaatattcttaatttatgttggtggc
atattagtaatatttgcatattttgctgcttccacacctaatcaattaaaaatatcaatt
aaaacatccttaatctattctattttattagctatattaatattcccagtcatttactta
ataaataaaggaataataaaaacacaaaaatatcaaataatagatatatatctcacagaa
aatagaattataataattataattacactaattcttctattaactatagttgtaattgtt
aaattaacatcacgaataaaaggacctatacgaacctttataaagatctaa
