# Supplementary material for: Buried treasure in a public repository: Mining mitochondrial genes of 32 annelid species from sequence reads deposited in the Sequence Read Archive (SRA)
Source: PeerJ. 2023 Nov 29;11:e16446. doi: 10.7717/peerj.16446 (PMC10693233; doi:10.7717/peerj.16446)
Supplement: Supplemental Information 4 — These fasta files are provided for reviewers since the gene sequences submitted to GenBank through DDBJ are planned to be disclosed after the publication of the manuscript. The number after a species name corresponding to a gene in the columns in Table S1 (e.g., Abarenicola_pacifica_1 means atp6 of Ab. pacifica). [file peerj-11-16446-s004.zip › fasta_for_reviewers/Scalibregma_inflatum.fasta]

>Scalibregma_inflatum
atgctaccagacatcttctcctcattcgatcctgccacctactctatctctgatcccaac
tcttatggtagaataattttttggacctttaatttcttcctattcatagttatccaaact
accctctgacttagcccaaaccgtattaactctctactctttacaattatatctattatg
aatacacaatcttcacgtactactacgtcgttactcaaaggcactacctcaattttaact
gcccttttcccaatactaattttaataaaccttaccgggcttatcccctatacttttaga
gtaacaagccatctagtatgaagcctaactttcgcggtgcccttatgactctctttcctt
attagtggagccatatactcccccgtctcctttgtcgcaggatttctccccagtggagcc
cccgactgactaaacccgttcctcagaatcattgaggttatcagaaggattctccgccca
ttcaccctgtctttccgactcacagcaaacataactgccggccatgttgctctagccctc
atcgcctactatacagctaatgctattggatctgcctctttatctttaattcccctaatg
gtaattcaagtctcttacctcctcttcgaagtagctatttgcttaatccaagcctacatc
ttttgcctacttctatccctctacactaacgaccatcctgcgtaa
>Scalibregma_inflatum_2
atgccccatttatctccccttaattgagctcttcttcccctattcttctggttcatgctc
cttttgtcaatggctatcttatgatgaagtcaacacccatctctaacttcccttacacaa
ccaactaagtcttcctccttttcacattgacattggtct
>Scalibregma_inflatum_3
atgcgttgattattttccaccaatcataaagatattggcacactctactttttgctaggg
acctgaggcggactaacaggaaccagaataagaataatcatccgagttgaacttggccaa
cctggtgccttcttaggaagagaccaactatataacgtaattgttactgcccacgctttt
cttataatcttttttatagtcataccaatttttattgggggatttgggaattgactaatt
cctctcatacttgctgcaccagacatagcattccctcgaataaataatataagattctga
cttttacccccttcccttattctccttctcatgtctgcagtcatcgaaagtggtgtaggg
acaggttgaacagtataccctccacttgctagaagcctagctcatgctggcccctctgta
gacttagccattttttcactacacctagcaggggtttcttcaatcctagggtcaatcaac
tttatctctactgttgctaacatgcgatcagctggctttactttagaacgagtccccttg
tttgtttgatcagttaaaatcacaaccgtacttctcctcctctctcttcctgtcttagct
ggtgccatcacaatgcttctaacagaccgaaaccttaatacctcattctttgatccttct
ggtggtggtgaccccatcctattccaacatctgttctgattttttggccacccagaagtt
tatattcttatcctaccaggatttggtgcgatctcccacattgtaacccattacgccatg
aaagaagaacctttcggctctataggaataatttacgctataattggtattggcgcccta
ggctttattgtctgagcacaccatatgtttacagtcggaatggatgttgacactcgcgct
tatttcacagccgctactataattattgcaattccaactggaattaaagtcttcagctga
ctagctacttttttcggcacacgaattaaatatgaactgccaattctttgagccttaggg
tttatttttctctttaccattggaggcctaaccgggattattctatctaactcctccctc
gacattgttctacacgatacttattacgttgtaggacacttccactatgtcctaagaata
ggagctgtatttgccatcttcgctgcattctcccactggtttccactctttactggaatt
actctccacacccgacttgcgaaagctcacttctgaattatgttcttcggagttaatctt
accttctttccacaccactacttaggcctagctggtatacctcgtcggtactcagactac
ccagatgcctatgccaagtgaaatatcatctcctcattcggatcaataatatcttttatc
gctctgcttatatttatttccatacttttagaagcttttatcgctcaacgtcctctagta
gcatccatacataacgcctcctctcttgaatgacaacctgccctccctgtctctttccac
aatgctcctgaaacccctcgtattacctctccacttcgaatt
>Scalibregma_inflatum_4
atggctaattgaggacaactcgcctttcaagaccctgccacacccactatgattataatg
tacaatttccacggtcacgcgatatttatcgttacatgaattgttttaattgttgggttc
tttcttctatctttaatattcaataaattccactttatagctcaaacagacgcccaaaca
ctagaaaccgtatgaactattctcccatgtcttctgattattttactcgctcttccttca
ctccgcattctctacgtagcggaagaaatggagcaccctgcactcactcttaaagcgaca
ggccatcaatgatactgaagttacgagtacacctcttttaaaaacacagacttttcattt
tcctcatatatagtcccagaagaccaactccaaagcggagattatcgacttcttgaagtt
gataaccggctagtcgtccctacaaatacaaacatccgcattatagtgacctctgatgat
gtaattcattcctgagccataccctcagccggaattaaaatagacgccattcctggacgc
ctaaaccaaatttatttttacttacttcgccccggagtattctacggccaatgctcagaa
atctgcggagctaaccactcttttatgcccatcgccatagagggtatctccatgaaagat
tttctttcctgaataacttctatatctcaaaaccaataa
>Scalibregma_inflatum_5
atggctcgccgaccctatcacctagtagaatttagcccctggcccttaacaggctctatt
ggcgctataggccttactgttgccttagccacttgattccatggacgctcacctcttttc
ttaatccttcctatcatccttattttagccactataactctttgatgacgtgacattatt
cgtgaaggaaccttcctaggacaccacacctcaaaagttgttaacggcttacgatgaggt
atagctctttttatcgtttcagaaatttgctttttttttgctttcttttgagcatttttt
catagaagcctagcccctacacctgtccttgggtgcctatggccccccgctggtattacc
cctattaaccccttttcagttcctctcctaaacacagctgttcttctagcctcaggtgtc
actgtcacatgagcacaccacaatctccttgcaagaaatcgaaaagaagctatatatgcc
ttaacattaaccgttctactcggcctctactttactttccttcaagcaactgaatacttc
gacgcttctttttctattgccgatagagtttacggagccacatttttcgttgcaacaggc
tttcatggccttcatgttttaatcggaacgtgtttcctccttgtctgcctattccgcacc
tatcttttccacttttcttctaggcgccactttgggtttgaagctgccgcatggtactga
cacttcgttgacgtagtgtgaatcttcctctttctctgcatctactgatgaggatcttaa
>Scalibregma_inflatum_6
atgggctcacttttaggactctgcctagggctacaaattgttaccgggctattccttgcg
atacactacaccccacaagtagacctcgctttttcttctgtaattcacattatacgcgat
gtaaattatggatgacttcttcgatctctccacgccaacggtggctcatgcttctttatt
tgcctctaccttcatattggacgaggaatctactacggctcctacagctacatagaaacc
tgaaacctcggcgtaatcatctttattctaacaatagcaactgcctttataggatacgtt
cttccatggggccaaataagattctgaggtgcaaccgttattaccaacctcttttctgcc
attccatacgctgggaaaatatttgttgaatgactttgaggaggatttgctgtagacaat
gccactctaaaccgattttttgccctacactttactttgcctttcgttattactgctata
gtggttattcaccttctatttctccatcaaactggatctaacaaccctttgggaatccct
ggagactcaaacaaagtcccattccattgatacttcacgtctaaagacctaacaggattt
ttcttccttcttttatttctttcctttattgtatttttcgctcctgatagtctaggcgct
cctgaaaatttcacaccggcaaatcctctagtaaccccaacccacattaaacccgaatga
tattttctttgagcctatgccattttacgctccattcccaataaactaggcggtgtagcc
gctatagcagccgccatattaatcctcttcaccctgcccttcactatctttagcaactcc
cgtagaacagccttttaccctcctcatcaaattcttttctgattgatagtaactacttgt
gctatcctgacatgaatcggcggccgacccgtagaacccccctttgaattcctcgggcaa
attttcacctcagcctatttcatctactttatccttgcaccctgtaggtttctgttttga
gactcaaccacttccccataa
>Scalibregma_inflatum_7
atgtctgcccttctttccgccacagttaccttagttattggccttttagctatagctttc
tacacccttttagagcggaaagccttaggctatttccaacttcggaaaggccccaataaa
gtcagcctctccggagtaccccaacccttcgctgacgctcttaaactttttcttaaagaa
cgctctaagccctctttatctaatcaaattgctttttgactagccccaattttaagtctt
tcactagccctcttcatatgaacactttacccacaccactactcctcctacatcctccct
tttggaattcttgtctttctatgcatctccagacttaacgtctatgttatcctcacagca
ggatgagcctctaactcgaaatacgccctactagggggtttacggggtgtagctcaaact
atttcctatgaaatttctttagcgcttattcttcttaatacgttagttgtgacaaaaacc
tttagattttcagaatgcgcctttaacttctcttattggacaatacttatatgccccccc
cttatcgtcatgtgattcagttctattttagctgaaacaaaccgaacaccctttgacttc
gctgaaggtgaatcagaacttgtttctggatttaatgtcgaatacagagccggtagcttc
gccctgatttttatggctgagtaccttaatattattaccataagaatcttcaccgctgtc
ctttttactggatttacaccttgacctcttctcctagacctctcgactacaaccaaagct
atattttttgcttttctctttatctgagtccgcgcgaccttcccacgaatacgttacgac
cgactgatagctctcacctgggtaagatttcttccattggcccttgccatcttaattcta
ctcacccccttaacatctattttttaa
>Scalibregma_inflatum_8
attctatttttcttactaatcttaactctacttctctcgtaccttgttatagtcaccagc
cctatatctctaactgcctgactagctattgaactaaacttctatagagctcttccactt
ctagcctacactgacacctatggtaaaaaattttctgatcctatcacaggctatctccta
agccaagtacttggttcagtccttcttctagcaggactcataatcttttattttggtata
aacccagaccttcaagcttttctcattatctttgccttattaattaaactcggactcccc
cccgcacataaatgattcatcaacgctgttagaaactcagattggaaaatcatactattt
tttatagggccccaaaaacttcctggtttaattattttgtcccaatatttaaactccctg
cctaacctaaatcaggccttgccctccgtcacgattagcttcattatggttattacagca
cttgttgctactttcatggggataaccgtccaatctgcaacagctattgtagcctactcc
agactagctcatcttccttgattaatttgaggtagttgagtaagtctagaccttatactg
ctttatatttctatctacattctaatcctcacaattctacttcttactctccgaaaatct
atttcgccctcatcctctaaagcaaatacttcccaaacccaagctttctcccttaaccaa
gcaagactaataaccgctattaccctcctggctatagcctctatcccaccctcctttgct
ttcgtccccaaactaactctcattaatgaatcaatcacacaatcttcatgaccggccata
gttgcaccagcagttattattttatctactgtcatctcagcctatttctataccctcctc
gccataaatattttattacagccacaaacttcttctttacttccacacactttgagaaaa
aatcctctctcttccgctactaaatatatcgccttcctctttatatttcttatggtagct
ctccctattaccatttatcttctttccacttgctaa
>Scalibregma_inflatum_9
atgactcttatctttctcattgcacttctaaggtgccttattgctagcgcagttttctgt
attgctgtttgttgttctcacatcgctgcaccagacaccgaaaaacaaaccccgttcgag
tgtggctttgatccctttaagtctgctcgaattcccttctcattacgtttctttctcctg
gctcttatttttgttatttttgacgtagaaatcgctttattgatacctctccccatctta
attcactccaccaatctttacgcgcttcttattgctagaactatctttctcctcatcctt
atagtaggcctcctccacgaatgacgagaaggctcccttgactgatcagattaa
>Scalibregma_inflatum_10
atgattaaaatccttataactgcttcagccctcctcctcctatctaacgtcacctccaac
ataatgttgtgacccctccttgtagtgtccttaagaaccctctcctttcttacactcatc
ctattaaccccaccagggccctcaactgtcctagtgtctaaccttcttatattcgatgcc
cttaacacccccttagtgatcttgaccttctggatttcaagcttaataatcctagccagt
acgaaagttaaaaaacaatcaaacaaattaaactttttcgtaactacagtccttgtccta
aattgagtcctggtgatatgttttactgcatcaaaccttcttaggttctacgtattcttt
gaagcctccctaattcccactctagtgttgatcttaggttgagggtaccaaccagaacgc
ctacaggcgagcctataccttattctctatactttagctgcttctctaccgcttcttatt
gctatcctatttattttcaatacctatatatcaacatcaatggctttccctaaatacata
ccaatacctttccattccctattcctctcctcattttggtgactatcttgtatcctagct
tttcttgtaaagataccaatcttctccgcacacctttgactccctaaagcacacgtagaa
gcacctgtagcaggctccatagtcctggccggaattcttttaaaactaggtagctatgga
ttattacgtcttaccaccctcttccaacccctcaatcttactcttaactttatagtctct
agcttagcagtttgaggtgcagctattactagtataatctgcctacgtcaaactgacata
aaagcactgatcgcttattcttcagttggtcatataggccttcttactgcaggcctaata
tctacctcttattgaggcctccaaggaactctccttattataatttcacacggcctttgc
tcctccgccatatttgccatgtctaatataatatacgagagctcttccactcgaagtctc
taccttacaaaaggcctaataaacttattccctgccctcgccatttggtgattcctcttt
aacgccgccaacatggctgcccctcccttcattaaccttcttggcgaacttaccctcttc
accagaactatctccctaaatcttgtcttcatacttcctttagggctttgcagattcctt
acaggggcatactccctctacctatacacggcctcattccacggacctacccccgcattc
atagctgcctcacatcttttctcacagaacaactacacccttcttcttcttcatattgct
cctcttagtgctcttattcttcatccttcccttattatattataa
>Scalibregma_inflatum_11
atgctccacattaacataccgtttgttttcgccttactaatgcctctagtcattcttaag
attatatttgaacagtcccaccttctaaatttcattatcctagttgaaatagcctctctt
cttataatcatcttctctgctctcttcttaggaactagcaccttcaaatctgcctttata
gccctaatcctcatctcccttagagtttgtgaaacaggccttgccctgagtctcttagtc
tcaaatattcgaactacaggagctgataaaatcagcctacctaacattaaataa
>Scalibregma_inflatum_12
atgacaaaactttccattactcacctaagtagccaactcttatggattttttctctctct
ttattttccctcttcattgtaatttctccaacccttaagaccacccttatcacctgacac
ctcctctcaataaatgctatctctattgacatcccactaatttttgacccaacaagcctt
atctttgccgccattgtccttttcatttcagctaacattgttcatttttcaaccttctat
atagatggggacccgtttctacgccgctttaacgctctagttctcctgttcgtcttatct
atactccttcttctatttctaccacaccttttagcccttttactagggtgagacgggctt
gggttagtgtctttcctcctggttatttattaccaaaacccgaaatccctagctgctggt
ataattaccgcattaaccaaccgcatcggcgacgtcttccttcttcttagcttcaggctt
atgatacaccaaagtcactgaaatattctccaaatgtggaactcccccataaacctatga
attacttttataattataactgcagcactcacaaaaagagcccaaattcctttctctagt
tgactcccagcagccatggctgcccctacacctgtaagggcccttgttcactcctcaacc
ctcgtaacagccggagtttttcttcttatccgattctaccctttcttatccttagagcct
ctgttcaataaacttttaattataactgcctgcaccaccatgttaatagcaggagcagca
gctatagttgagtgggacctaaaaaagatcattgctctttccacccttagccaacttggg
gttatgatggctagaattggtttagggttccctcaattagctctgtttcatcttctaacc
cacgccctatttaaagcactcttatttcttactgcaggctcattcatcgctttcaacgca
cattcccaagatctccgcataaccggtgcaattgctaggcaactccctgttacaactgct
ctatttacaactgcaaatttagccctctgtggaacaccttttatagcggggttttattct
aaagacttaattattgagatattcctattcaacccaactaacataatattatctgccata
ctcttaaccgcaactgccttaacagccacctactctatccgactctttatagcttgtatc
ctctcacctaaatttctaacccctctctctaacactaaagaaatacatatccctatctta
ctaccaggagcaatgctttgccttggtgccatcacaagcggagctcttcttaactgatct
ttccttcctgctctgtcacaccctctactatctaccccttttaagcttataacctttacc
attattttaactgcttcagccaccatttgactaaaattaaaatccaccctacacctgtcc
tcacctaaacacccatcacttactaatgtaggcctctcgcacatactttttttaacccca
ctatcgtctcaaggtataatacctgttcctttttcaactgcatcaaacctctgctcttct
atcgatcaaggttgaaccgaaaaactgtcgggtcaaggaaccttctctgccattacaaaa
gctgcctctcctcttcaactacttataaaccgacctatccttcaatcgattattctttta
tcaattcttattaccccaacaatgttcttgatgttctaa
>Scalibregma_inflatum_13
atgatacttttaattcttacgtcttgcataatttctacatttctcacactaatacttatg
tccactccactaaccctgggcatctgagctattctgctaacgctaaccttcacatcaatc
ctgggatttactcttagcagttgaggggcacttgttttatttctaatctatgtaggagga
ctactgattttaattgcttattttgttgctctatcaccaaaccaaaaaatatttgcttct
ttccctatcatcatcacctctttcttaatcttcatctcgtcctccatagctatactcacc
tttaatatatctttcaaatcttgaataggttacaccccctcaattcctgtctcaaacttt
tccttaaccaactcatcatcttcaatgacctttatatcttttctaagaccacccaactta
ttcacccttcctctactcggtcttcttcttcttcttatccttatcgcagctgtcaaaatc
tctaatcgcaacgaaggggctctccgcccttttaattaa
