# Supplementary material for: Buried treasure in a public repository: Mining mitochondrial genes of 32 annelid species from sequence reads deposited in the Sequence Read Archive (SRA)
Source: PeerJ. 2023 Nov 29;11:e16446. doi: 10.7717/peerj.16446 (PMC10693233; doi:10.7717/peerj.16446)
Supplement: Supplemental Information 4 — These fasta files are provided for reviewers since the gene sequences submitted to GenBank through DDBJ are planned to be disclosed after the publication of the manuscript. The number after a species name corresponding to a gene in the columns in Table S1 (e.g., Abarenicola_pacifica_1 means atp6 of Ab. pacifica). [file peerj-11-16446-s004.zip › fasta_for_reviewers/Aeolosoma_sp.fasta]

>Aeolosoma_sp
atgataaacgatttattttcatctttcgactttactactaacagtttacttaatattttc
ccaactataataattttatttgctcttttattaattcctcttttttcaggaatttacttc
actgcgtcaaataaaaatactctattttctcaactagaatatttttgatcttttcaactt
aaaaactcaaaaaatacatacttaaaatttgcctcttcttttattttgactttgtttttt
actattttattcttaaacattttcagaataaatccttacttttttccttcaactgttcat
ataattttttcattaggagcggcttgacttacttgattatctgtaattttatctagacta
acgtttaaaacatttaaattcttagctcaatttcttcctttagggacccctttatgactt
gcaccttttatttcaattattgaattctttagaacagcagttcgacctattactttagga
tttcgacttacggcaaatataataataggccacattattttatcattaataagaatttgt
ttaatagtagttaaaagaagctgagtattcgctattattctttcaattttatgtttttat
tttgtctttgaattaataatttgttttattcaagcaagtgtattttctttattaacctca
atatacgtcttagaacattcttaa
>Aeolosoma_sp_2
atgccccatctatctccattaaagtgaaagataatagccctaattaccctccttctaata
actatgtctgccgcttcagtctgatgatttcaacttcctctatttctaacccaaaaacca
tcatgccgcatcaagtatccttttaaaacatgacaatgaggataa
>Aeolosoma_sp_3
atgatacgatgactttgttctactaatcataaagatattggaaccctttatttaatcttt
ggagtctgagcaggattaacaggaactacaagaagaatacttattcgcttggaattaact
caacccggaagatttttaggaagagaccaactttataacgttttagttactgctcatgcc
tttttaataattttcttcttagtaataccagtatttattggtggatttggtaattgactt
ttacctttaataattggagcacctgatatagcttttcctcgaataaacaatttgagattc
tgatttctgcctccttcattaactcttcttttactttcttctatagtagaaatgggtgct
ggaacaggttgaacagtttatcctcctttatcaagtaacttatctcatgcagggcctagt
gtagatatagcaattttctctttacatttagccggagcttcttctattttaggttcaatt
aattttatggccacagtaaaaaacatacgaccaaaaagaatgaaccctgaaaatgtccca
ctttttgtttgggctgtagttattacaactttattacttttactttctttaccagtgctt
gctggagctattactatattattaactgatcgaaatctaaatacttcctttttcgatcct
gcaggaggtggtgatcctattctttatcaacatttattctgattttttggacatcccgaa
gtttatattcttattttaccagccttcggtattgtttctcatattgtttctcaaaaggct
aataaacttgaaccttttggaactttaggtataatttatgctatgcttagaattggattt
ttagggtttattgtgtgagctcatcatatgttcacagttgggttagacgtagatactcga
gcatattttacagccgctacaataattattgctgtgcctactggaattaaaatttttaga
tgaatggcaactatttttggtactaatgtatctttaaatccttctttaatttgatgttta
ggttttattttcttattctctattgggggattaacagggattgttctttcaagatcgtca
atagatattgccatacatgatacttattatgtaactgctcactttcactacgtcctatcc
ataggagccgtcttcggtatatttgctggtatagtccactgatttccccttttattcggt
gtaacacttcatacacgtttaacattagcccaattttttgtaatgttctttggtgtaaat
ttaactttttttcctcaacattttcttggtttagccggaataccacgacgatactctgat
tacccagatacttatgttaaatgaaatactgtttcttcatttggatcaataatttctttt
attgggcttctaatatttgttattttgatttgagaagctttagtatctcaacggcatatt
atattctctcttcataaactttcaagattagaatgaaattcaccattttaccctcttgac
cttcatggagcaacagaaaatcctctagttgttaaatcttaa
>Aeolosoma_sp_4
atgcctgcatgaggacaaataacctttcaagacgcagcttctccaattatatttcaactt
attatatttcatgaccatgccatggtaattctcataataattattacaattgtagcatat
gctatactagcccttctttcaagaaagttttcttctcgtaatatcctagaagcacaacaa
attgaaaccatttgaaccattctccccgcccttattcttatctgcctcgccctcccctcc
ctgcgacttttatacttaatagacgaagtcagaaaaccctctattacagtaaaatctatt
ggacaccaatgatactgatcatatgagtactcagatttcgctgacctagaatttgattct
tatataatccaaacgggagacctttctcctgggcaatttcgacttctagaggtagataat
cgagttgtactcccaatagacatagaagtacgagttttagtcacagcaatagacgttatt
cactcgtgaactgtccctgcattaggagttaaggcagatgcaatccccggccgcctcaac
caacttggactctttgtaaatcgacccggagtatattacggtcaatgctcagaaatttgt
ggagctaaccactcctttatgcccatcgctattgaaattgttacgcttaattcctttata
gcctgaatagaaaccttaaattattgaatataa
>Aeolosoma_sp_5
atgatccgacaaccatttcatctagtagaatatagcccatgaccactaacggcagcaata
ggagcactatcccttaccgtgggaattgcagcatgattccacaactatggtataactagc
ctcttattaggactaattattacctttctcaccataatacagtgatgacgagatgttatc
cgggaaggaacatttttaggacaccacacaagcccagtctcctcaggcctccgcctgggc
ataatcctattcattgcctctgaagttgccttcttcttctccttcttctgagcatttttc
catagaagattagcgccctccccagagcttggttccacatgacccccaacaggaattact
cccttaaatccctatgccgtccctcttttaaacaccgcagtgcttctagcatctggagta
tccgtgacctgagcccaccacagaatccttaatatatctcaaaaaaatacaattcaagcc
ctcatcattacaatctccctaggagcatacttcacgcttctccaagtagaagaatactat
gaggcacctttcactattgctgacagagtatatggttctaccttttttgtaacaacagga
tttcatggattacatgtactcattggaacctcttttctaattgtttgtctgcttcgaacc
ctcctaaaccacttttcccaaggccaccattttggatttgaagcagcagcctgatactga
cactttgttgatgtaatttggatcctcctttatatttgcatttactgatggggatcctaa
>Aeolosoma_sp_6
atgtcacaaccgatacgaaaaacccaccccattctctctattattaataatgccttgatt
gaccttcccgcccccagaaacctctccatctgatgaaattttgggtctctacttggtatc
tgcctaagaatccaaatcgtaacaggattatttcttgcaatacactacatccctcatgta
gacttagccttttcctctatttctcatctaacccgtgacgtaaattatggatgactatta
cgctctatccatgccaatggaagatcctgattctttatatgcctctacctccatgtaggc
cgaggactatactatggatccttctttatacaaaagacatgaaatgttggggtattcctt
ctcattcttgttatgcttactgccttcttaggatatgttcttccatgaggacaaataaga
ttctggggagcaacagtcatcacaaatatactatcggccattccctatataggaaaaata
ctggtagagtgggtttgaggaggatttgctgtagacaatgcaactcttactcgattcttt
gctatccatttcataacaccctttattatcgtagtactagtaattctacaccttctcttt
cttcaccaaacaggatcgaacaaccccttaggaataagctctgacagaataaaatcacca
tttcacccatactacacatctaaagatcttagaggattcatccttcttttcgcttcacta
gttatagtggcaatatttactcccaatctacttactgacccagaaaacttcattcctgct
aatccattagttactccaatccacattataccagaatgatatttcctgtgagcatacgcc
atcctccgatcaatccctaataagctcggaggagttatagcaatacttatagcaattttt
attctatttctacttccactaattaattactctcaccaacgaggttaccaattccacccc
ctctcccaagtaatattctgaacactagttgtcaatacaattcttctcacatgaatcggc
agacgaccagtagaagacccatatagtagaattgggcaatttctcactgctagctacttt
ctctcttttccaataacagcggtatcctcaataatctgggaaaaaagatatcgataa
>Aeolosoma_sp_7
attacggccgggatgtcccaaatcattacaggtttcttcatctatattatagcacttcta
agaatagcattttacactctcctagaacgtaaagtcctaggttatattcaactacgtaaa
ggcccaaacaaagtctcgattaatggaatcccacaaccgatagcggatgcattaaaactg
tttataaaagagcaaaccatgccctcccatgcaaacatttattctttctttatggcccca
tcccttagcttactcctcgcactattcctctgaagattatatcctttctcccacccccac
cttcttatatctatgagagttcttatttttctctgtgtatcaagcctgaatgtatattca
accttaggagcagggtgatcatcaaattcaaaatatgccctcctaggtgccttacgaaga
gtagcccaaacaatttcctatgaagtcagaatagtcctcattctcctaagccccctagtt
acatttccctctctgagccttaaccaaatcccaatagaaaactatacaccctcaataacc
ctctttcctctattatttttatgctgatttacaacaacattagcggaaacaaaccgaacc
ccattcgacttcgcagagggagagtccgaattagtttcaggcttcaatattgaatataga
agaggctcatttgccataatttttatggcagaatacactaatatcatcattataggtctt
ctaacaactgttttcttctttcaactgcccttagaaagttttagaatagaccaaatacaa
gccactatcaccttaatcatcacagccacctttctctgaattcgaggcaccctcccacgc
atacgatatgatcacctaataagcctcacatgaaaaacattcctcataaccgcaattaca
atgatcctaatcaacacctccttagtcactcttattatttaa
>Aeolosoma_sp_8
gtgaattttattgtaataactgtattttattccaccttatttttgagacctttcttggta
atttcatcttccaatattattttgatatggttaagattagaactgggagttttttcattt
ttaccaatgattaattctagatctcaaacagctttttctactgccaagtacttttttatt
caaagaattggatccgttataattttagcttcttcatttcacgggtttataactctttct
ataagatttatttttattgcacttatattaaaattaggaatagtaccgtttcatttttgg
ctacctaaagtagtttcttctcttcagactaaagaaatattaattcttctagtctgacaa
aaagttggccctcttttcgcaattgtatctcttcctacatttgaatcaagtgtaaaaatt
ttcattagattattaagagtgagagtaggtagaattctaggtttaaagcaaacccaatga
cgtcaaatttttactttttcttcaatcaggcatcttggatgaattgttataaggagagta
gtatctttttgattattttttgtctattttttaacttatgctgtatctttactgcaaatt
tttctatttaataataaacaatcaagcaattcatcgtctttcttttttactggaataaac
ttattcaatttattaatactgctttctttagcaggtcttcctccaatactaggattttta
ataaaaatgatagttttattttactttataagatcacctataataatcttaatcttattt
gttataatttcattttctgttgtaagaatattcttttatcttaaaatttatttttcgctg
tcactattctctttaggatctgaactttctcgtaacaaattatttattgtcagaaatatt
ttaattttcttttctttccctttacttattaatttttaa
>Aeolosoma_sp_9
atagcgattctttttcttgcaataactattatcacagccattttgattcttatcgtcttt
atctcttctcgatctaggttagatcgagaaaagatctctccctttgaatgtggatttgac
ccaaaaaataaagcgcgtcttcctttttccatacgattttttcttttagcagtaattttt
ctagtctttgatattgaaattgctctacttctacccctccccctagccctagggataagt
ttcttatccaccgcactacttaggataacactgttcctattaatcttaattatcgggcta
ctacatgaatgaaatgagggatccctcgactggactccttaa
>Aeolosoma_sp_10
atgtttctagaattaagtttattccttttgtttattttagtatctaatttttctgttact
atcaattcatttttatttactttattatttctgaaaagtttactatttatatctaattta
tcattttctggaactattgtagagaatagttttatttttgtagataaaataggatttata
ctattcgtgctaacaattttttccgttttaataatttttatgacaaatagactttttcca
tccctttttatctacttaaataaaattttatttggaagtcttgtttttgtttttttatct
tcaaatcttttaatattttatttcttctttgaaattaccattattcccactattataata
attatcatttgaggttatcaacctgaacgtcttcaagccgcgttttatttctttttttat
acaatcttggcctctcttcctctattaatttttgttttatattattttacaaaaaataaa
acaaattttatgggttatttttcatcaagagaattcttttcgttttgatgaatcgtaata
attttagcttttttagtaaaatttcctatgttctttttccatttatgacttcctaaagcc
catgtagaagcccctttaggaggttctataattttggctgctgttcttcttaaactagga
ggtattggtattttccgaataatgataataataaaatcatttgttatttctcctgttatt
tctactttaagagtttgaggaagtgtattaactgctttaatttgtttgcagcaaagagat
attaaagcaataatcgcttactcttcggtcgcgcacataagatttttaatttcaagaatg
tttttaggaacagatgtggcgttaaacggaagagcaataataatatttttccatggaatt
tctagagcttctcttttcatactagctaaaatgacttatgattttactagatcacgatct
ctaattttatctaaagggaaaataaatctttttcctatattcagacttttttgggcctta
attattacagtcaatataggaattcctccagcaaggagattttgagctgaattatttcta
atatttggatttgcttttaaaagatctgcatattttgttatgtttttcttaatagctttt
ttttctactgtctattcttgcttcttaatagtaagaattcatcacggaaaagttatgtct
aaagttaattatttacagtccttttcaaaacaaaattattgtccaatatttatttttact
gttgtttcttatcttctttttctgtgtccttcatttttctttattaattaa
>Aeolosoma_sp_11
atgcttattttttctgttataagactactttttttcatagtttctttattgtgttttgtt
ctccaacgaaaaactattttatcagcactactaagtttagaaagaataattcttgcttgt
ctttttcaaatttttagaattccagaaagcgctccagcactagctgtgtttattttaata
attgcagcatgtgaaagagcattgggtttaactattctagttagagtgtctcgagcagag
gaaactgataaattattttttttaaagtgttaa
>Aeolosoma_sp_12
atgattattacttctttgtttgtcttaactgtaacctttctgactttacctttacatttt
aatccaatctctttaggtattgcagttttattaattgctttgtctcttttaacattcttt
atttcaacaaatataactctaatcgctattattacaattctggtttatattagaggaatt
ttgatcttgttttcttattttttctcgttaattcaaaatactaaaatttattttattcct
ttagttttatcttcagtatttcttggattaactttaatcctagcatattgaaaatttgtt
tctccaataaatagaaaaatttttagttttgttaatcctagattacttcattctttcact
tgaattatgaatgaaattaaattggttttcttattaattattattcttctattaagaatg
ctttttgtagaaaaagtaattggactaaaacaaaaacctcttcgagtaaagtaa
