# Supplementary material for: Buried treasure in a public repository: Mining mitochondrial genes of 32 annelid species from sequence reads deposited in the Sequence Read Archive (SRA)
Source: PeerJ. 2023 Nov 29;11:e16446. doi: 10.7717/peerj.16446 (PMC10693233; doi:10.7717/peerj.16446)
Supplement: Supplemental Information 4 — These fasta files are provided for reviewers since the gene sequences submitted to GenBank through DDBJ are planned to be disclosed after the publication of the manuscript. The number after a species name corresponding to a gene in the columns in Table S1 (e.g., Abarenicola_pacifica_1 means atp6 of Ab. pacifica). [file peerj-11-16446-s004.zip › fasta_for_reviewers/Cirrodrilus_suzukii.fasta]

>Cirrodrilus_suzukii
atgataccagacattttctcatccttcgatcattatgaacataatcacactttttttacc
ttttcttttttagtagttttagtatgaaattctctagattctaaaggcgaattaatagat
tctacgcatgaacacacagaaaaaataggaatcataatagactacctttattatgcccct
tcttttcaaaataaaaatatttactcctacaatttttttgttctatatattttattattt
atggtaataactaatattacaggtttaataccttatactgtatcctgatcttcacacata
atctttacagtaagattcgcacttccctgctgactaactttaattatttcaagaataaca
tacaaacctaaagaattttttgctcatctattacctgatggggcccctatatgacttaat
ccagcacttgtaatttttgagtcaattagaattttagtgcgcccattaacactatctttt
cgattagcagctaatataagagcagggcacatcgtactagtgttaataacctcattccta
acacccatattatttaaaatatctcttacatcatcattacttatattttttactacattt
ttcataatatttgaattagcagtaagtataattcaagcattcattttctttttactatta
tccatatacataaatgaccactcttaa
>Cirrodrilus_suzukii_2
atgccccatctatcacccataccatgaatatcaatatactttattgtttgatcgacaata
tttttttgaaaactccctaatattatatatattggtcaacactaccctagaattcaaaat
ttttatgtaaaatcacattctacgacctacaatagttgaaactgataa
>Cirrodrilus_suzukii_3
atgcgctgacttttctcaactaaccataaagatatcggaactatatattttatatttggt
gcgtgatctgcaatagtgggaacagctataagagttattattcgtatagaacttgcgcaa
ccagggtcaatacttaataataggcaactttataactcaataattacggcccacggatta
gtaataattttttttgttgtaataccaattttaattggtggtttcggaaattgactattg
cctttaatattaggctctcctgacatagctttccctcgattaaataatttaagcttttga
ctgctaccctcatctattgttttattagtatcctcggcaataattgaatctggagttggg
ggggggtgaacaatttatcccccattatcaagtttgccagcccatgaaggcccttctgtt
gatatagctatcttttcgctccacctagctggagcttcttctattttaggtgcattaaat
tttataacgactgtgataaacatgcgctgattaggtatatcttttgataaaattccatta
tttgtatgggctacatttattaccgtgttaatgttattgttatctttacctgtattagcc
ggagctattactatacttctaacagatcgaaactttaatacctctttttttgatcctgca
gggggaggtgaccctattttattccaacatttattttgattttttggccacccagaagtg
tatattttaattttaccaggattcggggcagtatcccatattgtagctcataacactaat
aagccaaatgtatttgggcaagtaggaatagtttacgctattattacaattagagtttta
gggtttttagtatgagctcatcacatatttactgttggtatagacattgattcacgaagt
tattttatagccgcaacaataataattgctatccctactggtgtaaaagtatttaggtga
ttaactagaatttttgggtcaaaaaattttaaagactctagaatattatgagtaattggg
tttatttttttatttacattaggggggttaacaggtattatggtagcttcagctccactt
gatataatatttcacgatacttattatgtagtagcgcattttcactatgtgttaagaata
ggggcagtgtttactatttttgcaggattaacccattgattccctttattcacaggaatt
aatatatctaaatcactatcaaaagctcaattctatatcatatttattggtgtaaatcta
acatttttccctcaacattttttagggttaaatggtatgcctcgacgtattaacgactac
ccggatatattttatacatgaaatatagtgtcatctcttggatcaattattagaacaatt
gctatgttcttatttatctatataatttgagaggcctttagttcccaacgatccgtaatt
tttaccccttattcaagaccttcaatagagtgaaatacattagcgttgcctttagatttt
cataatttaagagaaaccggttcagtaaatctttact
>Cirrodrilus_suzukii_4
atttatattccctattgaaatggctttatatttcaagaccctagatcaaaaacaataaat
attttatcgaacatacacgattactacataatcttactaatctttatcacagtattagta
ttgtctttaatttcttctatccttattaataaaaaaactaatttaaccttttttaggcaa
gaaataatagaaaatctgtgaattattattccattttctattctatgtgcagtaatttat
ccgtcagtaaacataatatttactaatgaagaataccttatcccggatctttctatcaaa
attattggccatcaatgatattggtcctatgaatatactaattttaatattgatccattt
gattcttatataataaattctgaaaatttaaaaataaacgactttcgtttattagaggta
gacaaccgattaatccttccatatggtataacaacccaattactaatcacagcaagtgat
gtaattcactcatggacaatcccaaccttaggcttaaaaattgatgcagttcccggccga
ttaaaccaattatcttttacccctattactatagggttaatatatggccaatgttcagaa
atttgcggggtaaatcactcatttatacctattactctagaaattattaatcctaaaaat
tttttattatgaatttctaagcaataa
>Cirrodrilus_suzukii_5
ttgaatcgaaacccttttcatttagtggaattaaggccatggcccctaacttcttcaatt
ggagctttatgcttaacattaaggcttgtgagttggttccatggttattcttcttcgtta
ttaataattagtgtaataataattattttatcaatacatcaatgatgacgtgatgtctcg
cgtgaagcaacattcgagggagcccatatccacaatgttattaatggactgtctatagga
ataattttatttattacctccgaagtgtgtttcttttttagatttttttgagcttacttt
catataagatatctgcccgctatcgaagtagggagaaaatggccgcctataggaattgat
atccttaacccctatagagtcccattattaaatactattgtattattagcctcaggaata
actgttacatgagcccaccatagacttatttataataataaaaaaaacttatcaatttcc
ttaataattactgtaattttaggtacatacttcacttacctacaattaaatgaatacaat
atagcttctttttcaattagagatagagtatacggcactactttttttgtcactactggt
ttccacggagcccatgtattaattggatcaactttccttataatttgtttaattcgatcc
ttaatatcccaatattcctcaaaccaccattttgggtttattgccgcagcttgatattga
cattttgtagacgtagtatgaatctgtttatttattagaatgtattgatgggggtctt
>Cirrodrilus_suzukii_6
atgaataaacctttacgaactttccacccgttaattaaaattataaacaatgcttttact
gatttgccagcacccgtaaatatttctatttggtgaaattacggttcacttctaggaata
accttagtaatccaaactataacaggaatttttcttactatacactacatccctaatata
gacctagctttttattccgtaatacacatcacccgagatgtagagtggggatgattaatt
cgatacattcataggaatggggcttccataatatttttattcttatacttacatataaga
cgaggtttatactatatatcttattctcttatagaaacttgaaatatcggtgtaatcatc
tatatccttactgtagccactgcttttataggttatgttctcccctgagggcaaataaga
ttttgagcagctaccgtgattactaacatattaacaacaattccgtatattggaaaaact
atagtagagtgaatttgagggggatttgccatcaataacccaacattaaaccgatttttt
gcttttcactttattcttccttttatcttaatagttttatccttaatccacttattattc
ctccaccaatcagggtcaaataatccattaggtattaactccaattcagataaaattcca
ttccacccttattttactataaaagatgccattggatttatattagcttttataggatta
atgataattgtcatatttattcctaattactttagtgacccagaaaattttattatgtca
aatccttctattactcccattcacattaaacctgaatgatacttcttatgggtctatgca
attttacgtgctatccctaataaattagggggagtaattactgctttcagagctatattt
attttaataactctcccattttctataaatatatcaataaaatctaacagattttatcct
ttctctaaaattatattttgaacaatagtagcaacattttttattctatcttgagtggga
tcccaaccagtggaggaaccttttattataattaggcaattatttacattgctgtacttt
actttttttattgtaaaccctatctctatagttatatgagataaaataataccctaa
>Cirrodrilus_suzukii_7
attatctttaccttaactattcttattaatttagtagtagctataatagctatagctttt
tttactttaatagaacggaaatttttaggttattttcaattacggaaaggcccaaacaaa
attattttaatgggggtccctcaacctattgctgatgcaattaagttatttattaagcaa
caaatacaccctataaactctaataaaattattttttttattgcccctactataatatta
attttaagcgctatattatgaatactatacccccacataaactcttctttttggatacaa
tattcaattctgtattttttatgtgtatcaagaataaatgtatatactttatttttaact
ggttgatcctcaaactctaagtttgctttattaggggctatacgagcaatagctcaaaca
atttcttacgaaattgctatagtattaattatactttcacctttactaataatagaatct
atggaaataagaataataaataaaaggactattatagcttattttacaattattttccct
gtgggatttatgtgaatatgtactattttagcagaaactaaccgagctccatttgatttt
gctgagggagaatcagaattagtgtcgggatttaatgtagaatacaggtcagcaactttt
gcttttatttttatggcagaatacgcaaatattttatttgtgagactgttgaccgccatt
ttattttttcaagccccatgaaaccctatttctagggggttaatttttataaccttatta
atatctattttatttatttgagtgcgagcaagatttcctcgtcttcgatacgatttttta
ataaaattaaactgatcaataattttacctatgtctattatgtgggtaataattatctcc
atatgatattaa
>Cirrodrilus_suzukii_8
attttaagtccaataataattatatcactatttattttaatcctaagaacccttagagtt
attatatcaacaaattgacctatcctttggttaataatagaattaaacataataatgttt
atcccgtttttaaattttaaaaaaataaatatcgaatctgaggggtctgtaaaatacttt
ttatgccaatcaatgggctcagctttactaatctactcaaccatctcattaaataataac
tattacttctacttttttataataatagctttatgtataaaactagggaggttcccatgt
tatttctgattcatctctgtaataaaggcttctaattgaatttcttgctccatacttata
acttggcaaaaaattgcccctctatatgtacttgtaacaataatagatacttacaactcc
cctatataccaaattgctttaattaatatgttagtgggggggatattcggaatgagacaa
acagacatgcgatctttattagcctattcgagagtagcccatttaggatgaatgtttata
atttcattttttatgtataaattttacactcttatatattttattttatatctaatatta
atcgcacctatatgtataattttaataaccataaatcccaaatctataaatgaagctttt
aatataaataatataaacccaactacaaaatttatttttatagttataattctatcatta
gcagggttaccaccaatatcaggatttatattaaaaatgattgctttatactatgtatca
tatgtggaaataaacacagctattgttatgtgtgtaatttcaataatatctttatatatg
tacctaataatgtctttatcatctttattttgatttaaatctcacataagccaaaaatca
aagctattaagaataaaatttttagtaataagaatgtttataaccccctttatagttatt
tattatgcgctgacttttctcaactaa
>Cirrodrilus_suzukii_9
atgattacatctattattatattagccgtactgttccccataatcttattattaacaggg
tacattcttaattttcgctataacctaacccgtataaaattatcaccattcgagtgcgga
tttgagccaataaatttatctcgagtcccattctctatgcgattttacatgttaattatc
atttttgtagtattcgaaattgagattattttattaatgcccattccattaatatcaaat
tttacaattatacccacaaattttatattgataatatttttatccttattattgattggc
ttacttcatgaaattcatgaagggactattaattgagctaaataa
>Cirrodrilus_suzukii_10
atgctaaaacttatactacccttattcttaatgctctttataaaaaaaaacacatattcc
tgaatcacatcatcagtttttataataaccttaagattaataataatgtttaatttttct
actgacgtagttatagctagtaagtgaatttttttagacaatatatctattattttaact
attttatccctgtgaatttcatctatgataataagagcaaggttaagtattaaaaaaatt
aataataagcccaatatattaatcataggtgtgacaattttattaattattttagtgggg
gcatttactaattcaaatatcttaattttttacattttattcgaagcttccttaatccca
actatagtattaattataacatgaggttaccaacctgagcgtctaacagctagaatctat
ttattaatgtacactgtagcagcttcattacctttactagtttcaattataattatacaa
aaatgattttatagtgcaaacatatgctttttgcttaactcatttaacccttattcctat
acaagactccccttatggttaataatgatcttagcatttatagtaaaactaccaatatat
ttaactcatttgtgattacccaaagctcatgttgaagcccctgtagcagggtcgataatt
ttagctgctgttctactaaaactagggggttatgggttaattcgaatatcacaaattttt
ccatcaataaataatagtaacagattattgtttattagaatttctatggcaggagctgtc
attactggttttatttgtctccgacaggcagatataaaatgcctaattgcttactcatcg
gtcggccatataggtttattaatcgccggagtgtgctcatcctcaaaactaggaataaga
ggctcaatctctataataattgcacacgctttctcatcttcagctatatttattatagct
aactttacttatgaaaaatttaatactcgaagattatttataaccaaaggtttattaata
ttaacaccaataataactttttgatgattaatatttattatttctaatatagctgctcca
ccatcatataatttaataagagaagtaatgttaataatttcaattagctataaatcttta
tttttaatgccattattaataattattagatttattacagctgcatattcatgaattctt
tatactataattaatcatggaaaacctaatattagctattcttctaatttaataattaat
gaaagtgaatacctactactagttatacatattaccccgataattattatgttaaaacca
ctattaattttggtgtag
>Cirrodrilus_suzukii_11
attttaataattacctcatttacccctttattattatctatttattgttttttcataaat
tcaataattattttagagtgagagtttttaagtataagctcagtttcaatccctataata
attttaattgacgaaaaaggcataattttttcgaggctagtattatttatttcaagaaat
gtattaatattttctaaactttatatgagggaagataaatttattaaccgattcacttct
ttaatcttaatatttattatatcaataaacatactaattttaactccccatttaattata
ctattaattgggtgagatgggttaggtattacttcttttattttagtaatttattaccaa
aactctaaatcattaagagctggtttaatcactgctttaagaaaccgaattggggatgta
ttaattttaatagctattgctatttcttttaactcaggccaatgatctatattaagtata
gagcattttaataatctatctaacttagaaattatacttattataaccgctgctataacc
aaaagagctcagattcctttttctaggtgactaccagctgcaatagcagcaccaactcct
gtatctgcccttgttcattcatcaactttagtcactgcaggagtatttattttaatccga
ttttacccgtttttacatactttttttatatttaactatattctaataactttatccata
atcactatatttatagctggcttatgtgctatatttgaaatagatataaaaaaaattatt
gctttatctactttaaggcagctaggtctaataatactaagattatctttaaatttacca
ataatcacttttatgcatttaattattcacgcactttttaaagctctactatttatttgt
gccggtacactaattaatatacatactcatagacaagacatacgttgaataggaaattta
aatcttcaaatacctataaccagaagagccataatactttctgctttagccatatcagga
atacctttcctatctgctttttattcaaaagacttaattattgaattaagagtaaacaca
attaataaatttatagttgttatatttgtgtatttatctttaaccattacaagaatatat
agaacacgtcttatatacaggattatttttactcctatacttagaaggccatactataga
ttaagagatgaatatacaataaatcctattataaatttatcctatataactatctggggg
ggggctttattctcatggttactaccaagtttatcattatctcccataccaataaaaata
ataatgatgcctataattcttttattggggggggtttttatatctataaaatttataaac
atattaaaaacttttaaaaataagttcattatatttata
>Cirrodrilus_suzukii_12
atattactactaatagcatctatattactagcatcttttatatcaattataatagctaac
accccaataatacttggtattaacatcttaataagagctttatcaatcgcatattttatc
tatgtaattttatccccttgatattcctttttattatttttaatttatttaggaggtata
ctaattatttttgcctatataatgtcattaacccctaatatttttataagcttgggctca
cattttattactctccttataatactgcttataaattttttatattttattatttttcta
aatttaaaccctatcaataataaaaatctaatttaccaaagaacaagtctatatgcccct
tataatttgttaaactttattttaattacaagaattttattactaatcctagtgcttgtt
tcaaaaataatcttaatttctaagggccccatacgacctttttataaatatgaataa
