# Supplementary material for: Buried treasure in a public repository: Mining mitochondrial genes of 32 annelid species from sequence reads deposited in the Sequence Read Archive (SRA)
Source: PeerJ. 2023 Nov 29;11:e16446. doi: 10.7717/peerj.16446 (PMC10693233; doi:10.7717/peerj.16446)
Supplement: Supplemental Information 4 — These fasta files are provided for reviewers since the gene sequences submitted to GenBank through DDBJ are planned to be disclosed after the publication of the manuscript. The number after a species name corresponding to a gene in the columns in Table S1 (e.g., Abarenicola_pacifica_1 means atp6 of Ab. pacifica). [file peerj-11-16446-s004.zip › fasta_for_reviewers/Arenicola_marina.fasta]

>Arenicola_marina
atgttaacagacattttctccgctttcgaccctgctaccagatctcttcataacactgcc
ccctcaattttattttgaacttctaactttatacttctaaccctagtttcatccccttac
tgactcaccccaaatcgaatctcacagatcaccagaagcccaatcgatattatatttaac
cagtcttctcgaacaataggaaaacacctaaaaggcttctctactatcctcaccgcccta
ttcacactaatcattattaccaatctatcaggacttattccttatgtttttagaagaacc
agacacctattcttaactctatcacttggccttccactgtgattaagactaattttatca
ggtgcaagacataacccctcaagctgagctgccgcccttttgccaggtggtgcccccgct
tgattaaacccttttcttgtaattattgaaactcttagtattgctatgcgccctattaca
ctatcatttcgactagcagcaaacataagagctggacacatcgttcttgggttaattgga
atttatgcagctagcgcactattttcttcaaccacagcaactatttctcttctatttatt
caaactatttatattacattcgaaataggaatttgtataattcaagcctatattttttgt
cttctcctcacattatatgctgatgatcacccaacaatataa
>Arenicola_marina_2
atgccccatctatcccccataacatgactcatagcccccttattattcttctttatctta
tctgccctcttctcatcaaattgatgatcctacacccctcaattcccaactccaaaatca
attaaatcgtctactccctccacatttacaacatgaaactgaaactaa
>Arenicola_marina_3
ctctactctacaaatcacaaagacattggaacaatatacttcatttttgggatttgagcc
ggtctcttaggaacctcaataagacttcttattcgaaccgaactaggccaacctggctca
tttttaggaagtgaccagctttataacactatcgtaactgctcacgcatttttaataatt
tttttcttagtaataccagtatttattggcggtttcggaaactgattagtacctcttata
ttaggtgcaccagatatagccttcccccgtataaataatataagattttgacttctaccc
ccctccttaactctccttcttgcctcagcagcagtagaaaaaggggtaggaacaggatga
acagtttatcctcctttagcaagaaacttagcccatgcaggcccttcagttgacctggct
attttttctctacatattgcaggagcatcctcaattttgggggctattaattttattact
acagtaatcaacatacgatgaaaaggcctacaacttgaacgagtaccactatttgtatga
tctgtaaaaattacagcaattcttctccttttatcccttccagtattagcaggcgcaatc
acaatattacttactgaccgaaacttaaatacagcattctttgaccctgccggaggagga
gatcctgttctatatcaacacttattttgattctttgggcacccagaagtttatatttta
attttaccagcatttggaactatttcacatattgtaacacactacgctggcaaacttgaa
ccctttggtacattaggaataatctatgctatactaggaattggtatcctaggatttatt
gtttgagcacaccatatattcacggtaggaatagatgtagacactcgagcctatttcact
gcagcaactataattattgctgttcccacaggaattaaaatcttcagttgattggcaaca
atcctaggatcacgaatcaagtttgaaacacctatactctgagcactaggctttatcttt
ttatttacagtaggaggcttaacaggaattatactttctaattcttctctagatattata
ctacacgacacctattatgtagtagcccactttcactatgtattaagaataggagctgta
tttggaatctttgcaggatttaaccactgattccccttattttcaggactcaccctacat
gcccgatgagctaaaatccatttctttattatatttattggtgtaaacttaacattcttc
ccacaacatttcctagggctcagaggaataccacgacgatactcagactatcctgacgca
tacacaaaatgaaatatcatctcatctattggatctataatctcatttattgcattaatt
ttctttatcttcatcctatgggaagctttttcttcccagcgaggcgttattgggatatct
catataccaactgccctagaatgacaagatcagttacctttagatttccacaatatacca
gaaaccggaattattacacattcaggagcttttacccctcataa
>Arenicola_marina_4
atggcaaactgaggacaattatcatttcaagacgctgcatctcccgttatagctcaatta
attggctttcacgaccacgctatattaatcttaactctagtaacatccattgtaggatac
gcactagctagacttctttttaataaactatcctgccgtacaatcctagaggcacaacaa
atcgaaactatctgaacaattcttccagcaattacccttctttttctcgcccttccatcc
ctccgcctattatatttaatagatgaaattagacaaccttctcttacaattaaagccatc
ggacatcaatgatattgaagctacgaatactcagacttttgaaaattagaattcgactca
tatatagtaccaacagaagatctaaaaagaggtgaattccgcttgttagaagtagaccat
cgcgcagttgtacctataggagtagaaacacgagtactcgttagatcagcagatgttatt
cactcatgaaccatcccaacccttggcgtaaaagtagacgcaatcccaggtcgtttaaac
caagtaggttttaccattaatcgaccaggagtattctacggacaatgctcagaaatttgc
ggagccaaccactcatttataccgatcgcccttgaatctgtaaaccatgaagcattcact
aactgaattactaaaacaacacaagaatcctaa
>Arenicola_marina_5
atggtacgacaaccttttcacctcgttgaattcagcccctgacctttaacagcctctcta
ggtgcactagcattaacaattggtttagctgcatggttccacggacactctatactatgt
ataaccctaggtctaatcattattgcattaacaataatccaatgatgacgagatattatc
cgagaaggaacctttttaggacaccacacttccccggttacaaaaggtcttcgatgaggt
ataatcttattcattacctctgaagtatgctttttcttcgctttcttttgagcctttttc
cacagaagacttgcacctacacctgaactaggctgtgcttggcctcctacaggaattcaa
cccttaaatcctttcgcaattcccctacttaatacagcagtccttctagctagaggagtt
acagtaacctgagcccaccacacattaatagaaggtgatcgccaaggagcaacgcaagcc
ctgactataacagttctcctaggaacctacttcacatacttgcaagctggtgaatactta
gaaacaccatttactatcgcagacagagtatatggatcaacattctttgtcgctacaggg
tttcacggtttccatgtctttattggtacaacattccttttagtatgcttattccgaaca
attaatcaccatttctctactggacaccactttggatttgaaggcgccgcctgatattga
cactttgtagatgtagtttgaatctttttatatatatgcatctattgatgaggatcttaa
>Arenicola_marina_6
cgaaaaacacaccccctaattaaaattgttaacggagctctagtagacctccccgcccca
aataatttatctgcttgatgaaatttcggctctcttctaggtttatgtcttgtaattcaa
attttgacaggtttatttctagcaatacactacacaccacacattgatatagccttctca
tcagtagcccacattgcccgagatgttaactacggatgactacttcgaagaatccatgct
aacggagcctcttgattctttatctgtctttaccttcatgcaggacgaggaatttattac
ggctcctacatatacatagaaacatgaaatattggagtaattatcctaattcttacaata
gcaactgcatttataggctatgtactcgtctgaggacaaataagattttgaggagcaaca
gtaatcacgaatttattttctgctatcccttatattggcaaagccctagtagaatgatta
tgaggagggtttgctgtcgacaatgcaaccttaaatcgattttttgctattcattttttt
cttccctttattacagcagctatagccgttattcatctactattccttcatcaaacaggg
tcaaacaatcctctaggtataaacagagattcagataaagtccccttccactgatactac
acaagaaaagacgttctaggttttttagtaataatactttccttagccttagttgtccta
ttctgaccaaatattttaggagacccagaaaactttatcccagcaaatcctttagtaacc
ccccttcatattaaaccagaatgatattttctatgagcttacgcaatcctacgttctatt
cccaataaactaggcggagtaatcgcaatatttgctgcaatcctaatcatatttattctt
ccattaacagtaacacaaaaacgatgtggaaatagatcatatccattaaatcagcttact
ttctgatatcttgccgctacttgttgccttctaacatgaattggcggacgaccagtcgaa
gccccttacgaagtattaggacaattatttaccttaatatacttctcctattacatcatc
aaccctttaattgccaaattatgagataatcttctagatagataa
>Arenicola_marina_7
atgtcaatcgcctttatcctaagaatcatcactaattatttaatagctcttatcgcaatg
gccttttatacactagtagaacgaaaagccctaggttactttcaactacgaaaaggccca
aataaagtaggaattataggaattcctcaacccttagcagatgcaattaaattatttaca
aaagaacaattaaaaccagctcatgcaaactttattccattccttttcgctcctatttta
ggattaattttaacacttattttatgatccctcgctcccctaccaagacctacctatttt
atctcatatggtatcttgatatttttatgtgtatccagcttaaatgtatacacaaccctt
actgcaggatgagcctccaattcaaaatatgctcttctaggctcactgcgaagaatcgcc
caaacaatctcctatgaagttagcttagcccttattttaataagtcttttatgtattata
tgctcattcaatttatcaaccctagcccatacaagatgagtatgacctgcactaataact
ttacctttaatatctacttgatttatctcatgcctagcagaaacaaaccgaacccccttc
gattttgctgaaggcgaatccgaacttgtatcagggtttaacgtagaatatagagcagga
ggatttgcccttatctttatagctgagtatgcaaacatcctactgataagccttcttaca
accgttctctttctctccacagaaaacattttactactacaaggattaatcttaataacc
aaaactacattaattgcatttttatttgtctgagttcgaggggcatacccacgcatgcga
tatgaccgattaataaatctcacatgaaaatcattccttcccctatcaatcggctacctc
ataataaacaccgccctatcatcagtaattatctag
>Arenicola_marina_8
atgattaacaatttaaaactttcatcaatttttttcgcctttacccttattctaggaata
tttatagtactatcatcaaacaattgatttacaatctgaataggcttagaattaaattta
tactcattcatccccttaataataaactcagttcacaaccaagaaaaagaagcagcaatt
aaatatttcttagtgcaagctttaggctcaggtttactcttattaggaataattataaat
atctcatacacaacaacctcgattattatccttattgccttgctattaaaaacaggtata
gcacctatacatttctgatttccaagagttatatcgtcaatttcatggcctatatgcctt
attttatcttctattcaaaaaattgcccctatattccttcttatcacaacttcaaagccc
atgccccattttattataattgctagaggattaagaactattattggcggaattggaggt
ttaaaccaaacccaactacgaacaatcctagcttattcctctgttggacatataggttga
attcttgcagcctccttatatagcacaataatatcctctatgtactttattctatatgtt
gctactctaacgccaattatattaactatatgaacaattcaaattaaatcaaataatcaa
acactcactaatatcccaacctcctatttcctttccccaataataataatattactcctt
agactagggggcctaccacccttaataggattttttcctaaacttttagtaatttacagg
cttattaacaccaattttattatgcttagccttatcttaatcattggatcttcaattaat
ttattttactacctaaaaattatatactctatattcttcacccccataaatttccctaaa
acaataaattttataaataatacgacaatgacacctatcatatctatatccattacatct
actttaacaggtattctatttattatcccataa
>Arenicola_marina_9
atgcttctttcctcctttaacattattttagcaacaatcattccatttctagtattttta
attgcatgaattcttgctctacgaacctactccgatcgagagaaaacaaccccttttgag
tgtggtttcgatccaaaaacttctgctcgaattcccttttcactccgattttttctgttg
gcagtaattttcttagtattcgatatcgaaatcgctcttttaatacctcttccactctta
attcctatatctattcctaaaccaattctatacggaagaatatcctttctcattatctta
ttcattgggctcgcccatgaatgacgcgaaggatctctagactgaactgaataa
>Arenicola_marina_10
atgttaaaaattctatacccttgcatcagtttgctcctacttccttatatcttcaataat
cctacaaagtcttgacatatttcgactaatatacttgcacttttaactttatactccctc
attatatttagacctaaaatcaatttcacttcaataatccttaataagtttttcatggat
tcaatatctctttccttattaatacttacgatctgaatttctgctttaataatactagca
aggtactcaattcttaaaaaaaaccaaaaggtaataccatttattaaaacagtaataatt
ctaaatattattttaatttttacattctccactaataactacttactattctatattgca
ttcgaatcttcattaatcccaactctacttttaatcttaggttgaggatatcaacctgaa
cgcctacaagcaggttcatatttaatattatataccgtagcggcatctttacctctctta
gcaagaattataattatatataaagctaacataacaataaatataaccataacctttatt
acgcccccatccctagacaccttaatatctatatgatgattaataacaattaccgctttt
cttgtaaaaatacccttatattctgtacacctctggctcccaaaagcccatgttgaggca
cctgtagcaggttcaatagtattagcgggaatcctcctgaaacttggaagatatggtctt
ctgcgtatgtctaccccatttatatttatgaacctatacttaataccattaatcgttaga
attgctatatgaggagcagccttaacaagaataatttgcttacgccaaccagatttaaaa
tcattaattgcatattcatcagtaggacatataggactccttactgccgctaccataacc
tctaactcatgaggatgagaaggcgctttatctataagtatcgctcatgggttatgttct
tctgctctatttacattagcaaatataacatacgaaaccacacaaacacgaagattattt
ctaacaaaaggaataataactttttttcctacaataaccttttgatggttcataatatca
gcagcaaatatagcagcacctccaaccattaacttaataagagaaatttttcttctaaca
agaattttatctatctctacttctataattatacctatcgcaattacaagattcttagca
gcaggatattctctatacttatttaccgctacccaacatgggcacccccctatatttaaa
aaccccataaatctatttaatacacgaaattatacaattattttactccacgcaaccccc
ctatttacactcattttaaaatctgatatatttactatatgaatataa
>Arenicola_marina_11
atgaacataaactcctttctatccttcttaccagcccttactgcagcaacaattattaca
gttattatccaacgtaaacacttactaataacactattagccctagaaggtataattctt
actctagccctttctattgcctttttgttagggacaactaacgaattagagacttttcta
tgtattattttattaacctttggtgcatgtgaagctagtttaggactagcccttctagta
tgcataatacgaagacacggaacagatatagttaattcccttaccattaacaaatgttaa
>Arenicola_marina_12
atgacattactccatccccaccctacagcaccggcatcccgggttttaatacttctcgca
ctatctctatttccaacagctctctattttttattatataataaaactatattaattcaa
tgagaaattacatcaattgggtctttaataatttactttcccttaatcctagatggcaaa
ggaatactattttccagaattgttttatttatttccgcaaatgttattttttttacaaaa
tcatatataagagaagacccatttattcatcgattcatttatttagttttattatttgtc
ctttctataaatatattaattttttttccgcatttaataacccttttattgggttgggat
ggcttagggttagtttcctttattcttgtaatttattaccaaaatccaaaatcattagga
gcaggaataattactgccctaagaaaccgaattggggacgtaatattattactagccatt
gcatggtcccttaaccaaggacactgatctattctacatatatcattaaacaccccaata
tctacaatagtaacaatttgtattataattgccggagcaacgaaaagagcccaaatacct
ttctcaagatgattacccgcagctatagccgctcctactcctgtttcagcacttgtacac
tcatcaacactagtaaccgccggagtattcttattaattcgatttttcccatttttaaac
caatgaaaaatattctgtcctattctccttttaaccgcaacaataactatattaatagca
ggcctaagagcaataactgaatgcgatttaaaaaaaattatcgcactttctacattaaga
caacttggagtaataatagcaagactaggaataggccttccaaaccttgctttatttcac
ctattaacacatgccctttttaaagccctactttttctctgtgcaggcacaataatccac
tacttttctcatgcacaagatctccgatatgtaggaaacttaacaaaccaaataccatta
acaataaggtgtctactaattgcaaatttagcactctgtggatctccttttcttgcagga
ttttactcaaaagatataattctagaaatttctctgttcaattctacaaacactatcatt
ctaattatattttttttagccaccgcattaaccgctgcatactcaattcgatttataatt
acagtccttttttcgcctataaacaactcacctatacttagagcaagtgacgaagagacc
aatatctcatcccctatacttctccttgccctgggagcaattataagaggagcagtaata
aattgaattataatgccctttaatttagagcctatcttacctatacaccttaaaaccttg
gcactaaccgttacattaacaggccttatcttaacctattttatatttactcttcaatca
acatctccgtcctccctcattaatctttctaggatacatgaagcatcttctaatatatga
tatataactccattatccacccaaaactcaataaaactcccgttttatgtaagccaccac
ttactaaaaacctcagaccaatcatggatcgaaagatcaagagcacaaggcttatttaca
tctctatccaaaataacaaataaacttcaaccaatacaaaataactcaattaataaatac
ttacatatagcaactctcttaattctacccattatacttttaaataccctctaa
>Arenicola_marina_13
atgtcacttataattttcttctttttaacagcttcaattagcctcacgctcccgctagcc
actacccccttgacacttggcttatgagtcttaattcttgcatttatagtagcaacatct
atatctctaccactctcctcctgatttaggtttattttatttattatctacatcggagga
ttacttgtaatatttgcttactttactgctattgacccaaacagtaaattagaattattt
aaccttatatgaatagcccttataacagtactaattctaacatgagttctctcctcagcc
tctctatcaacactatcaaccatttacacttccaaccttacctccttctcaatactcttc
tcatctaaaaatatcccaactctactaattgctgctatagtattatttcttgctctaatc
agggtagtaaaaattacacaacgaaaagaaggacccctacgaccatttaattaa
