# Supplementary material for: Buried treasure in a public repository: Mining mitochondrial genes of 32 annelid species from sequence reads deposited in the Sequence Read Archive (SRA)
Source: PeerJ. 2023 Nov 29;11:e16446. doi: 10.7717/peerj.16446 (PMC10693233; doi:10.7717/peerj.16446)
Supplement: Supplemental Information 4 — These fasta files are provided for reviewers since the gene sequences submitted to GenBank through DDBJ are planned to be disclosed after the publication of the manuscript. The number after a species name corresponding to a gene in the columns in Table S1 (e.g., Abarenicola_pacifica_1 means atp6 of Ab. pacifica). [file peerj-11-16446-s004.zip › fasta_for_reviewers/Branchiobdella_kobayashii.fasta]

>Branchiobdella_kobayashii
atgatacctgacatcttttcttcatttgattactatgaacacaaccaccctatatttgta
ttttcaatattaataatttttattcttatgctagtagaaacccaatcatatagaataaaa
ctacccttttatttaaatagacaatataaagtattgttaaactactttaaatctaggcct
aacttatcaaataaaaatattttttcatacagaataatcctaatttacatcctaggaata
atagttattataaatattacaggattgctaccttataatttttcatgaacttcccaaata
atttttacagtctctattgctcttccatgctggctatccatagttatctcaagagctatt
tttaaacctaaagaatttttagcccatttattacctgacggagccccaatatggttaaat
ccagccctagtaatttttgaatctattagtgtactagtgcgtccattaacactatccttt
cggctagctgcgaatataagagccggacacattgttctaattttaattacttcattcctt
acacctctattatttaatatgtctcttacatcaatatcattactactattctctatattt
tttattctatttgagacagcaatttgttttatccaagcatttattttctttttacttctt
tccatatacgtaaatgatcactcctaa
>Branchiobdella_kobayashii_2
atccctcatttatccccaataccttgaatattatggtatgtcttcatttgagctatcatt
ttagtaataaaacttccacaactatctataaaaggagcaaatggccctaacattataaat
atacatgtaaaatcaacaacaaataaaattcacacatgaaaatgataa
>Branchiobdella_kobayashii_3
atgcgttgactatactcaactaatcataaagacattggcacaatatattttatattcgga
gcttgatcagcaatactcggaacctcaataagagtaattattcgaatagaactagcccaa
cccggatctttattaataaatagacaactttataattcattaattactgcacatggatta
gtaataattttttttatagtaatacctatcttaattggaggttttggaaattgactacta
cctttaatgctaggaagtccagatatagcattcccacgtctaaataatctaaggttttga
ttattaccttcatcaattattatactaatttcatctgctattgtagaatcaggagtaggg
ggaggttgaacaatttatcctcctctatctgccttaccggctcatgaagggccctctgta
gatatagcaattttttcccttcatttagcaggtgcatcatcaattttaggggcattaaat
tttataactacatttataaatatgcgatgattaggaataaccctagataaaatcccttta
tttgtgtgagcaacttttattacagtaattatacttctattatccctacctgtattagct
ggagccattacaatgctattaactgatcgaaattttaatacatcattttttgacccagca
gggggaggagaccctattctatttcaacacttattttgattttttggacacccagaagtt
tatattctaattctaccagggtttggggccgtatctcatattgttgcacacaatactaac
aaacctaatgtttttgggcaaattggaataatttatgcaattattacaattagtatttta
ggattcctagtatgagctcatcacatattcactgtaggtatagacatcgattctcgaggg
tattttatagccgcaactataataattgctattcctacaggagtaaaagtatttagatga
ctagcaagaatctttgggtctaatcatacccatgaacctagaataatatgagtattaggc
tttatcttcctatttacattagggggtttaacaggaattatagtagcttctgccccatta
gatattatgttccatgatacatactacgtagtagctcactttcactatgtattaagaata
ggggcagtatttactatttttgctggattttcccattgatttccactatttacaggtgta
acaatagctcctaatatagcaaaagcacaatttattattatatttattggggtaaactta
acattcttcccccaacatttcctaggattaaacggaatacctcgacgaattaatgactac
ccagatatattttatacatgaaatatagtatcttctataggatctattgttagtacccta
tcattattcctctatgtatatatcatctgagaagcattttcctctcaacgctctgtaatc
tttaccccttattcaatcacatctatagaatgaataaggccagcaactccaattgatttt
cacaatataagagaaacagggttaattaagtcatattaa
>Branchiobdella_kobayashii_4
attccctattgaaacggtattttatttcaagaccctaactcaaagataataaatatttta
tccgatatacacgactcctatataattttactaatgttaattaccaccttagtaatatcc
ctaatagtaatagtgttaataaataaaaagactaatcgaaatttttatagacatgaaaga
atagaaaatttatgaattgtagcaccttttattgtattgtgtatagtaatttacccatcc
gtaaacgtactatttactaatgaagaatatataaatccagatataacaattaaagtaatt
ggacatcaatgatactgatcctatgaatatactaactttaatattgagccttttgattca
tatataattaatacaaatgatttagaaatatcagattttcgtctcctagaagttgataac
cgtttagtactcccttatggtatagttactcaacttctaattacagctagtgatgtaatc
catgcatgagccatcccttctctaggaataaaaatagatgcagtgccaggacgattaagc
caaatttcattttctcctttattaataggtcttctttatggtcaatgctcagaaatctgt
ggtgtaaatcactcatttatgccaatcacattagaggtcattaacccaaaaaatttccta
aaatgagtctctctacaataa
>Branchiobdella_kobayashii_5
ttgaatcgatccccctttcacttagttgaattaagaccttggccatttacatcatctgta
ggagcactaattataactttaggattagtaagttgattccaaggctactctataattacc
ttatacttaagtttatttttaattattttttccagataccaatgatgacgcgatgtttca
cgagaagctacatttgagggatcacatctaagtaaggtaattaatggattatctattggt
ataatcttatttattacctctgaaatttgtttcttctttagatttttttgggcttacttc
cacataagatacttaccagcagtagaactaggagctaaatgacccccaataggaattgaa
attcttaacccttttagagtgcccttactaaatacagcaatcttattatcatcaggaatc
acaattacttgagcccatcacagaataattaacaacgataaacataatctaataataggt
ttattattaactgtaattctaggaatatactttacttatcttcaaataaatgaatatgcg
tcatcagcattttctattagggatagtgtatatggagctactttttttgtaactactggt
tttcatggagctcatgttttaattggatcaacattcctattaatctgtttaatacgctca
ttaattgcacaatactcatctaatcaccattttggatttattgccgcagcctgatactga
cattttgttgatgtagtatgaatctgtttatttatcagaatgtactgatgagggtcataa
>Branchiobdella_kobayashii_6
atgtataaacctttacgaacaacacaccctttaattaaaattattaataactcatttact
gatctacccgccccagtaaatatttctatctgatgaaattatggttctttattaggctta
actctagtaatccaaactattacaggtatctttctaacaatacactatgcacccaatata
gatattgccttttcttctgttatgcatatcacccgagatgtagaatgaggatgattaatt
cgatatatccatgggaacggagcctctatattttttttattcttatatatacatataagg
cgaggcctatattatatgtcatattcattaatagaaacatggaatattggagtgattatc
tatattttaactgtagctacggcatttataggatatgtattaccctgaggtcaaataaga
ttctgagccgctacagtaattactaatatattatcaacaatcccttatatagggaaaata
ttagtagagtgaatctgaggtggatttgctatcgacaaccctacattaaatcgatttttt
gcctttcactttatcttaccttttattcttatattactatccgctattcatctactattt
ttacaccaaacaggatcaaataacccattaggcattaattcaaactcagataaaatccct
ttccatccatattttacatataaagactctattggatttataatagcttttataggatta
ttaacaatcgttctgtttattcctaattactttagagaccctgaaaattttattatgtct
aacccatctgtaactccaattcatattaaacctgaatggtactttttatgggtatatgct
attctccgagcaattccaaataaattagggggggtagtagcagcattttcagcaatattt
attttaataacaataccttttacactttacataaatataaaatccaactcattctaccct
ctatcaataattctttactgagtattcattgcaacatttattattttaacttgaattgga
tcccaaccagttgaagaaccttatattataattgggcaattatttacttttgtatacttt
atattttttacattaaacccaatacttatattaatatgagacaaaatcatatcttaa
>Branchiobdella_kobayashii_7
attttatttataatctcaattttattaaacgtagcaatcgcaataatagcaatagctttt
tttactttaatagaacgaaaatttttaggttattttcaattacgaaaaggtcctaataaa
gttatatttataggcttgccccaaccttttgccgatgcaattaaattatttattaagcaa
caactatccccaaccagctcaaataaaattttattttttttcgcacccatattaagatta
atactaagagcaacattatgaataacatatcctcataacaatacatcctcctgaattcaa
tattctattatattttttatatgcgtctcaggaataaatgtgtatgctttattcttaaca
ggttgatcatcaaactctaaatatgcattattaggagcactacgtggagttgcccaaact
atttcctatgaaatttccctagttttaattatattatgcccattaataataataaaaaga
atggaaataactcatataggactctacacctcaattatataccttattaatatattccca
acattcctaatatgattttcatccaatttagcagaaactaatcgtgcaccatttgatttt
gcagaaggtgaatcagagttagtgtctgggtttaatattgagtatggatccgctacattt
gcttttatttttatagctgaatatgcaaacattttatttataagcctattaaccgcacta
ttatttatacaaacatctataaaatttataaggttaagaataattattataactttactc
gtagctatcatatttgtatgagtacgagcagcttatcctcgaatacgatatgattcctta
ataatacttacatgaaaagctttcctaccgatagcaatcataactataatactaatctct
ttataa
>Branchiobdella_kobayashii_8
attataaaccctataataaatataactttattttttttagtgttaagaacactaatagta
gtaatatcatcaagatgatttattatatgattaataatagaatttaacataataatattt
attccatgaatgaattataaaaatataaatttagaatcagaagcatctattaaatatttt
ttatgccaagctctaggatccgcaatcataatttattcatccatgcatttaagaaggaat
atggtagataaatatgctttaataatagctttatgtttaaaaattggtagattcccatgc
tacatgtgatttatctcagtaataaaatcatcaaactgaatttcttgtaccatactaata
acctgacaaaaaattgcccctctttttattatctctaagtttatattaaatatcggaaat
tttatattaattatttctatccttaatattttaattggtggtatatttggtataaatcaa
actgacctacgatcaatattagcttactctagagtagctcacctaggatgaatatttata
ctttataactaccaattttttatctacatatgagaatatttctttatatatcttatcctt
gtcattcctatttgtattatatatataaacataaacccaaaaactggaattgagctattt
aacataaacatactaaaccaaaaatctaagttaatagtaacaataataatgttatcttta
gctggattgcccccactatcaggctttttactaaaattaattgctttattcccaatttct
aatataagaattaacgtaaccatactcatagttattttatccgttttatctctttatata
tatatttcattcatgttaccaacatctattattataaaaccttcactaaaccaaaaatca
ataacagtgtgatttaagttagtattaataaatacttttatgctacctattattatattt
ctgtaa
>Branchiobdella_kobayashii_9
attctaaaaattattttattcattggatgaatcatcccaatcttacttctacttttagct
tacgcactaaattatcgatttaactcaagacgaataaaattatctccttttgaatgtgga
tttgaaccaataaacttatcgcgaattccattttctatacgattctatttgttagtaatt
atctttgtagtatttgatatcgaaattgtattattattacccctacctctaataaaatct
ctaaatataataactaccaactcaatgatcataattttcctatcaatcctcttattaggg
ttattacacgaattacatgaaggaactttaagatgatctaaataa
>Branchiobdella_kobayashii_10
atgctaaaaattatcttacccttaattatcatgctccttactcaaaatagaaaatttaag
tgatatgtaaatatgtctagaataataattttaagaatatttataattcctaaaataaca
aatatttatcaatatgaaagtacttgaacatccctagatttaataagagttgtactaatt
atcctgtccttgtgaatcagctcaataataattttagcaagattaaaaattaaaattaat
tctataaactcaactatatttataaatacaattattacactaattatcattctaatttta
tccttttctagttccaatctactatccttctacctatgattcgaagcttctttaatccca
acaatactactaattataatctgagggtaccaaccagaacggctaagagcaagaatttat
ctgctgatatatacagtaacagcttctttacccttacttctatctattataataatatat
aataaacacataacactaagaatgccaatatttattatatttaataatgaaaatctaacc
ccaagattggttacatgaataatcatagtaatagcatttatagtaaaattacctctattt
ttaacacatttatggctaccaaaagcccatgtagaagcacctgttgcaggatccataatt
ttagctgctgttttactaaaacttggagggtacgggttaatccgcatatctcaaatatct
ccaatattaaggaacagatacagaaatatatttataagagtgtcattagtaggagcaatt
tcaacaggatttatctgtatacgtcaatcagatataaaatccctaattgcatattcatct
gttggtcatatagggctattaattgctggagttacctcttcaactaaatttggaatatac
ggagctgtaacaataataattgctcatggattttcatcctcagccttattcattttagcc
aatattacatatgaaaaatttaatacacgaagactatttttcactaaaggtatcttatac
ttagccccaatcctaacaggttgatgatttatattcatcatttgtaatatagcagctccc
ccctcatcaaacttaataagagaaatctttttaatcataggaattgtatcaaaatctttt
tttacaatgccactattaatactaattaggtttattacagcagtttactcatgaatttta
tatactcttcttaatcacgggaaatatactaataacttctatccggcttcacaaatatat
agaaaagattatttattactagtaatacacttaacccctatattaattatattaaaacca
ttaataattataggataa
>Branchiobdella_kobayashii_11
atcgctatagattgaatcatatactcagtgcccattatcactattcttactttcatttta
aataataacaaatttttaatagctttattatctttagaaatagtaattttatctttaatt
atatatgtctcatatgcctattaccaagcaaacattcaactatatatttacctattaata
atcctaacttttagagcttgtgaagcaagaataggtttatctttaatagtaataatatca
cgttccttaggctcagacaaactttttaaattatcaataagaaaatgctaa
>Branchiobdella_kobayashii_12
ataaaactagttatcagccatatagctccaaaaattttaatactactatctataatacca
cttactatagccttactatgttattattataactccatgataatttttcaatgagatttt
ttacaaataaaatttataagaatcccaataataataattattgacactaaagggataatt
ttttctactgtagttttatttatttccagaaatgtgctaatattctctaacctgtacata
aaagaagataaatttattaaccgatttaccatactagttttactttttatcttatctata
aatttattagtagtaactcctcacttaatcataattcttttaggatgagacgggttagga
attgtttcctttatcttagtaatctactatcaaaaccctaaatccctagctgcaggaata
atcacagcattaaggaaccgtgtaggagatgtttttattctaatatcaattgctctatcc
cttaatagcggacattgatttatgtttacaatatgagagtcacctttaacaaataataca
gaaatcatttgtattatgttagcagcaataacaaaaagagctcaaatcccattttcaagg
tgattaccagcagcaatagccgccccaacaccagtatcagccttagtacattcatcaaca
ttagtaactgctggagtattcttattaatccgattctacccatttttacatactttttac
ttatttaacttcatattaataaccatctcaactatcactataattatatcaggagtttgt
gcttttatagaaatagatataaaaaaaatcattgctctatcaacgctaagccaactaggc
ctaatgatactaagcctttcattaaacataccaaatattacatttatgcacttagtaatc
catgcgttatttaaggccttattatttatctgtgctggggtgttaattaatatacacatg
catagacaggatatacgatgaatgggaaatttaagtaatcagcttcctttaactagaaga
gcaatagtactagcgtcaatcacaatgtcaggaataccttttttatccgctttttattct
aaagatataattttagaaatcagtataaactctataaatagagccataataataacgaca
ttgtacctatcattaattgtaacaacgatatatagaatgcgactattatactctattgta
tttacccctataataagaagcccttactattatctttctgacaaatttacctcaacccca
actataaatttatcctacataacaatttttagaggcctaatattttcatgactaaatcca
aatttaataattagccctatgccttttatttttatacttaccccaattatcctactaata
attggaattattctatctatcctatgattaaaggttataaatcaaattaaaaataatttg
ctaatattcttatcttatatgtgatttatcactcctataagaacacaatttatactaaaa
ataccatttaaatactcaaaaatatctttagagatagttgacacatcttggctagaatac
ataggaggacctttattttcatcaacttcaaagtttatttataataaaaaattaaaccat
atagtatttaacccaataatactattaggctcatcagttctattatcaataattttaatc
accattatataa
>Branchiobdella_kobayashii_13
atgtctgtattaatagcgtcttttgtttcaatcatcatagcaaacactcctataataatt
ggattaagtattttaatttcctctatatgcatagcatacatatttttttcatatttctcc
ccctgatatgcctttttattattcttaatttacattggaggtataataatactatttgcc
tacataatgtctctaacccctaatatttttataactttagggtctcacgcattatatata
accctagtaatcggactaataataggatatactaatattatagaaataaaatatctcact
aaaggtgtagtaaccaaccaatcatatttcttatactcccctatattactgtactccttt
attatcataatttttattttattaattattttaattattgtttcaaaaataatcctaatt
tctaaaggtccccttcgaccatttaaattataa
