# Supplementary material for: Buried treasure in a public repository: Mining mitochondrial genes of 32 annelid species from sequence reads deposited in the Sequence Read Archive (SRA)
Source: PeerJ. 2023 Nov 29;11:e16446. doi: 10.7717/peerj.16446 (PMC10693233; doi:10.7717/peerj.16446)
Supplement: Supplemental Information 4 — These fasta files are provided for reviewers since the gene sequences submitted to GenBank through DDBJ are planned to be disclosed after the publication of the manuscript. The number after a species name corresponding to a gene in the columns in Table S1 (e.g., Abarenicola_pacifica_1 means atp6 of Ab. pacifica). [file peerj-11-16446-s004.zip › fasta_for_reviewers/Holtodrilus_truncatus.fasta]

>Holtodrilus_truncatus
ttaatatatatattattacttatatctttaataaatatcactggactattaccatattat
ttttcatgaacatcccagataatctttacaacctctattgcattacctatatgaataata
ataattttatctagaataataaataaacctaaagaatttatagcccatttactaccagat
ggggcacctatatgattaaacccagcattagtaatttttgaatcaattagagtattagta
cgacccttaactctatcttttcgactagctgctaatataagagcagggcacattgtttta
attctattaacctcatttttaactccatgactatttaatatatcatctaatctaattatt
ttatttttagcttcttctttttttataatatttgaaataacaatttgtttaatccaagcg
tttattttttacttacttttagccatatacgcaaacgatcactcataa
>Holtodrilus_truncatus_2
atgcctcacttatcgcctataccttgatctatatgatatatatttatctgatttattctc
attacaaataaattaacttgtatacactataccctaaacatagaccctagcattaataac
ttttatattaagtcttatataaataataataattattgattatgataa
>Holtodrilus_truncatus_3
atgcgttgactttactcaactaatcataaagatattggaacattatattttatattcgga
gcttgatcagctatagtaggcactgccataagcattattattcgcatagaattagcacaa
ccaggatccctattaaataatagtcaattgtataactcaataattacagctcatggctta
gtaataattttttttatagtaataccaattttaattggaggttttggtaattgattatta
ccattaatgctaggaacaccagacatagcattccctcgattaaataatttaagattctga
ttgttgccttcatctataattatattaatctcttcagcattaattgaatcaggagtaggg
ggaggatgaacaatttacccaccattatcatctgtcccatatcatgaaggaccctctgtt
gatttagctatcttttcactacatttagcaggggcatcttctattttaggagcattaaat
tttataactactgtaataaatatgcgatgattagggatatcattagataaaattccttta
ttcgtatgggctacttttattactgttattatacttctactatccctaccagtattagca
ggggctattactatactattaacagatcgaaattttaatacttcattttttgatcctgca
ggtggaggtgatcctattttatttcaacatttattttgattttttggtcatccagaagta
tatatcttaattttacccggatttggggctatttctcatattgtagcccataatacaaat
aaacctaatgtatttgggcaaattggaataatttacgccattattactattagaatttta
ggattcttagtttgagctcatcatatatttactgtaggtatggatattgattcacgagga
tattttatagcagctactataataattgctattcctacaggggttaaagtttttagatga
ttaacaagaatatttggatctaaaaatttatttgaaccaagaataatatgagtattagga
tttatttttttatttactttaggaggactcacaggactaatactagcttcagctccttta
gatatattatttcatgacacttattatgtagttgcacacttccattatgtgcttagaata
ggagcagtatttactatctttgcagcatttattcattgatttccattattctcaggaatg
tccttatcaaaaacattattaaaaagtcaattttttattatatttattggagttaatata
acatttttccctcaacatttcctaggattaaatggaataccacgacgtattaatgattac
cctgacatattctatacatgaaatatagtatcatcattaggatccatcattagagctatt
gctttattaatatttatctttattatttgagaagcctttatcactcaacgccctataatt
ttcattccttattcttcaacatcaatagaatgaatttcaatagcattacctaatgatttc
cataacttaaatgaaactggaataattaaattatatttaaatgaaagcaatgaatgtgca
cctgtctgttaa
>Holtodrilus_truncatus_4
atttatatcccattttgaaacggtattttatttcaagaccctaattctaaagttatgtca
ataatttcaaacatacatgactattatataattatattatcaattattacaattttaatt
ataggaataataatatttattatactaaataaaaaaacaaatttaagattttttagccat
gaaaatatagaaaatatatgaattattataccttttattattttatgtgtcattatttac
cctactataaatctattatttttaaatgataactataataacccagatttaactgttaaa
attataggacatcaatgatactgatcttatgaatatactaactttaatattgaaccttat
gattcctatataatcaatgactcaaatttaagtacaaatgattttcgattattagaagtg
gataatcgattaatccttccatatggaataacatcacaattattagtatcctccagagat
gtaattcactcttgaacaattccttcattagggttaaaaattgatgcaattcccggacgt
ttaaatcaaatatctattacacccattattataggattattatatggtcaatgctccgaa
atctgtggtgtaaatcattcgtttatacctattacaattgaaatcattagccctaaaaaa
tttttaaattgaattatcaaacaataa
>Holtodrilus_truncatus_5
ataaatcgaaacgcattccatttagtagaactaagaccctgacctattacttcatctatt
agagcactatgtttaacaataggattagttagatgaatacatggctatcctattatttta
atacaaattagatttatagtcttaataatttcaatatatcagtgatgacgagatgtaaca
cgagaagctacttttgaaggagcacacataatatatgtaaaaagaggattatctattgga
ataattctattcattacatcagaaatttgtttttttttcagattcttttgagcttacttc
catataagatacttaccagctattgaactaggtagaaaatgacctcctattggaattgaa
attttaaatccttttagagtacctttattaaatacaatagtattattagcctctggagtt
acaattacatgagctcaccatagactaattaataatgataaaataaacttaactatagga
ttaattataactattattttagggacatatttcactattttacaattaaatgaatataaa
tctgcaaccttttctattagagacagtgtatatggtacaacattttttgtaactacagga
ttccacggagcccatgtattaattggctcatcatttctattaatctgcttaattcgatca
ataattgcacaatactcttctaaccatcattttggatttattgctgcagtatgatactga
cattttgttgatgttgtatgaatctgcctatttattagaatatactgatgaggatctt
>Holtodrilus_truncatus_6
atgtttaaatctttacgaactaatcacccattaattaaaatcataaataaagcatttatt
gacttacctgctcctattaatatttcaatttgatgaaactatggatctttactaggatta
acactcattattcaaactattagaggaatttttttaactatgcactatactcctaatatg
gacatagcttttatatcagttatacacatttctcgagatgtagaatgaggatgaataatt
cgatatatccatggtaatggagcatccataatatttttatttatatatttacacataaga
cgaggactatattatatatcctattcactaatggaaacatgaaatattggagtaattatt
tatgtattaacggtagctacagcatttataggatacgtattaccatgaggacaaataaga
ttctgagctgctactgttatcactaatataataactacaatcccgtatatcggaaaaact
atagtagaatgaatttgagggggatttgccattgataacccaactttaaatcgattttac
acattccattttatccttccatttattttaatagttttatctatagtacatctattattt
ttacaccaaacaggatcaaataatcccttaggtatctcttctaactcagataaaattcca
tttcatccttattttactataaaggatataattggatttattatagccattatatcctta
ttaatcattgttatattcttaccaaactatcttaatgacccagaaaattttattatatct
aatccttcaattactccattacatattaaaccagaatgatattttttatgagtatatgca
attcttcgtgcaattcctaataaattaggaggagtaattgctgcattttctgctatatta
attttaatatctttacctttttctttaataagaaaaataaaatcaactaatttttacccc
ttatcaaaaattatattctgatcattaatttttacttttattattctttcatgaattgga
tctaagcctgttgaggaaccttttattataattggacaaatttttacttttttatacttt
acatactttattattaaccccattttaaatataatatgagataaaaattttaattaa
>Holtodrilus_truncatus_7
ataattttttttatttctattctaataaacttagtaattgcaatattagctatagctttt
tttactcttatggagcgtaaatttttagggtattttcaattacgaaaaggacctaataag
gtaataataatagggctaccccaaccatttgcagatgctattaaactttttattaatcaa
caaatttcaccaatatattctaataaattaatattttttattgcccctataataagacta
agattaagagcaattttatgaataacatatcctcatttaaatatatcttcttgaattcaa
tattcaattattctatttttatgtgtatcaagattaaatgtttatacgttatttttaaca
ggatgatcctctaattcaaaatatgcccttttaggtgctcttcgtggagttgcgcaaact
atttcttatgaaatttctatagttttaatttttctatccccactaatactaattaatgca
ttagaaataggctatattaatagatctactatactaccttatttattactaatattccca
attttactaatatttatagcaactaatatagcagaaactaatcgagcaccttttgacttt
gctgaaggagaatctgaattagtatcaggatttaatatcgaatatggttcagctactttt
gcatttatttttatagctgaatatgctaatattttatttataagacttttaactgtaatt
ttaataattcaactcccattaaaagaactctcattaaggttagtattaataacattatta
atttctatatcatttatttgagttcgagcatcattcccacgattacgatatgattttcta
ataaatctcacatgatctatattcttacctatagcaattataattttaataattatttgc
ctatgatattaa
>Holtodrilus_truncatus_8
atggttaaattccattatacttttatttttaaccctataataatcataagaatatttttt
ttaatattaagatccatattagtaatctcatcatctaattgaataattatttgattaata
atagaattaaacatattaatattgattcctttattaaattttaagaacataaataatgaa
tcagaaagctcaattaaatattttttatgtcaagccttaggatctattatactaatttat
agaacaatctctatagactcaaaaatttttatatactttattttaatactagcattatct
ataaaaattggtagattcccatgttatttttgatttatctctgtgataaaatcttcaaat
tgattatcatgcacaattcttataacatgacaaaaaattgcccctatattcatagtgtcc
aaatttttaattcaattaaataactcaatattgctcattgctttaattaatgttataatt
ggaggcatatttggaataaatcaatcagacatacgttgtttattagcctattcaagatta
gcccatttaggatgaatatttagtctttcatactattacttatatatgtatatatgagca
tattttattatttat
>Holtodrilus_truncatus_9
attatcacatatatctttattattagaatcttactacccataattttattaataattgct
tattcaataaattatcgatttttactaaaccgtataaaattatcaccatttgaatgcgga
tttgaacctgtaaatcaatcacgtattcctttttctatacgattttatatattaattatt
atttttgtagtatttgatattgaagttgttcttttattacccctacctattatattatca
ttaaatagcttagccttaaattttatatccttattatttttatcattattactaatagga
ctgttacatgaaatcaatgaaggaactattaactgatcaaaataa
>Holtodrilus_truncatus_10
atgctaaaatttatactaccctatctattattgctctttattcaaaaaaataaatattct
tgaataattaatatctcatttattataatactaagaattcctttattaacttacttacct
aactcatacatatatattagtaaatgaacatcactagactccttagctattattttactt
atactatccatatgagtatcatcaataatattatctgctagattaaaagtaaaaattttt
aataataataaagatatatttactttaatagtaattatccttctagtatttctaatatta
gcattttctagaagtaacctactattattttatttatgatttgaaagatcgttaatccct
acaataattattattataaattgaggttatcaaccagaacgtttatctgcaaggctctat
ttattgatatatacaattactgcttcattaccgctattaatctctattttaaacatttat
cattgatttaaaactttagaaatttttatattaatttatttaatacaaaagtatattatt
tctaaaataattttatgattaatattagtaatagcttttatagtaaaactaccaatattt
ttaattcatttatgacttcctaaagcccatgtagaagctccagtagcgggatctataatt
ttagcagcagttttattaaaattaggaggatatggactaattcgaataactaatataata
tttaatagaaatataaaatttagctatatatttattagaatttctttactaggaggagta
attacaagattcatttgtacacgacaatcagatataaaatcattaattgcatattcctca
attagtcatatgggtttattaattgggggagtatcctcatctacaaatataggaatagca
ggggcaatttcaataataattgcacatggattttcatcatcagctatattttcattagct
aacattagatatgaaaaatttaatacacgaagactttttttaactaaaggattattatat
ttaacacctattatttccttatgctgattattatttattatctcaaatatagctgcccct
ccttcatataacttactaagtgaaatcttactaattatatctataagagctaaatcctta
ttattaataccttttttaataattattagatttattacagcaacatattcatgaattcta
tatacatccattaatcacggcaaaataaataataattattcttcattttttactataaat
tcaagtgaattattatttgtaattatacatttatttcctatattaattatattaaaacct
ttactaattatagggt
>Holtodrilus_truncatus_11
ataaagacacgtatatttaatatagccccatcacttttaatattattttctactattcct
tttagaatatttctatattgttcatacatagattcaatattaattttagaatgaaaattt
ctaaattttaaagtattaactattcccataataattttaattgataaaatgggaataatt
ttctctacgaccgttttatttatttctagaaatgtattaatattttcaaaattttatata
gagggagacaaatttattaatcgatttactatattagttttattatttattttatccata
aatttactaattattacccctcatttgattataattctactaggatgagatgggctagga
attacttcatttattttagtaatttattatcaaaattctaaatcattagctgctggcata
attacagcattaaggaatcgaattggagatgtttttattttaatagcaattgcattatct
ttaaattcaggtcactgatttattttttcaatatgagataataacatatcaactttagag
attatattaattatagttgcagcaataactaaaagggctcaagttccattttcaagttga
ttaccagcagctatagcagcccctacaccagtttcagccctagtacattcatcaacccta
gtaacggcaggagtattcatactaattcgattttacccttttttatcacaatattacata
tttaatttaagattaataaccttatcaataattaccttaattatagcaggtttatgtgca
atattagaaatagatataaaaaaaattattgctttatctactttaagacaattagggcta
ataatgttaagattagctatagatataccaataattacattcatacatttaattatacat
gcattatttaaagctttattatttatttgcgcaggctcacttattaatatacataaccat
agacaagatatacgatgaatgggaaatttatcacatcaactacctttaacaacaagagcc
ataatcttatcatcaattacaatatctgggataccatttttatctgcattttattctaaa
gacctaattttagaaataagaattaatacaccaaataaatttatagtagtaactattcta
tatctatcattaattattacatcaatgtatagtatacgattaatttttagcattgtaata
acgccaatattaagatccccttactttagattatcagaaatctatacattaaatccaata
tttaatttatctataataacaattattagaggatcaatatttactaaatattttataaac
ttaaatctacaccctatccctctatcattgataataacacctttaatttttatatcattt
ggaattcttttttctattatatttgtaaaaactatacatataataaaaaataaagtaatg
ttattccttacatctatgtgatttttaacaccaataagaactcaatttattatacctatt
cctttcacttattcaaaaatatcattagagtatattgataatgcttgactagaatttttt
ggaggtccaatatttattaaaaattttaaatttgcatactcaataaaaagaatatttatg
atatataatcctatcaatttattatggtcatctattgctataggggtattaattttaatc
tgtatatag
>Holtodrilus_truncatus_12
attttaattattatttcctttattatatcctcttttatttctattattttagcaaacact
cctataatattaattattaatattataattagaacactatcaattacatactttatttac
agaattatctcaccttgatattcttttttattattcttaatttatattgggggaatatta
actatatttgcatacatagtttctttaacacctaatatttttattataattgggactcat
ttattctcatttatattaatttgattaattattattactaaattaataattcaaccatca
attaatctaatttctacaaatctaaactatcaatctacttttttatatacctcaaatttt
acatacccttttttaattataattctaattttactaattattatagtagtaatttcaaaa
ataatcatagtatcaaaaggaccattacgaccatttataacatatgtttaa
