# Supplementary material for: Buried treasure in a public repository: Mining mitochondrial genes of 32 annelid species from sequence reads deposited in the Sequence Read Archive (SRA)
Source: PeerJ. 2023 Nov 29;11:e16446. doi: 10.7717/peerj.16446 (PMC10693233; doi:10.7717/peerj.16446)
Supplement: Supplemental Information 4 — These fasta files are provided for reviewers since the gene sequences submitted to GenBank through DDBJ are planned to be disclosed after the publication of the manuscript. The number after a species name corresponding to a gene in the columns in Table S1 (e.g., Abarenicola_pacifica_1 means atp6 of Ab. pacifica). [file peerj-11-16446-s004.zip › fasta_for_reviewers/Hrabeiella_periglandulata.fasta]

>Hrabeiella_periglandulata
atgataccagacattttttcatcatttgacccagccattcatcaaatatttaatattcaa
ctcctattctgggccctaataataatcataattttaattatattaaaattaatacccata
aactcctccaattatattataataatctatattcaaatatcaattatatgaacccaagca
actcgcactatatcaacctcaataaaaagcttttcacacttccttatttcactatttaca
ttaattatttttattaatttaataggactattaccatataacttcagtatttcaagacac
ctcatttttacccttatactagccctccctatatggttaagtcttattttatcaagttga
ttaaataatatatcaatagcaacagccatattactcccaagtggtgcaccaatatgatta
aacccattattaactataatcgaaacaataagaatctcagttcgaccagtcaccctatcc
tttcgactagcagcaaatataagagcaggacacattgtattaactttaataagatcttac
cttacattttattttataacatcactttacatatcaagaatactactatttacaatctta
ataatatatattatattcgaaattggaatctgtttagtccaagcctacatttttacacta
ctcctatcactatatatagatgaccactcatctaaaaattaa
>Hrabeiella_periglandulata_2
atgcctcatttatcaccaataagatgaatttatgccgatcttctatttattattatactt
ttaaatatttatatttctatatgatgaataaatactatatcaacacaacctaaactacac
atcaccccaattctattaatatcatgaaactgataa
>Hrabeiella_periglandulata_3
atgcgatgactattttcaacaaaccacaaagatattggtacattatattttattttcgga
acatgagcaggactaataggaacctcaataagaatagtaattcgacttgaattatcacaa
cctggctcctttttaggaaatgatcaactatacaatgttctagttactgcccacgcattt
ttaataatttttttccttgttataccaatttttattgggggatttggaaactgattaatc
ccattaatattaggttgtcctgatatggccttccctcgaataaataacctaagcttttga
cttctcccaccagccctaattttacttctatcatcagcactagtagaaaagggtgtaggt
actggctgaactgtatatccaccactagctgccaacatatcacacgcaggacctagagta
gatcttgctattttttccctacacttagcaggaatctcatcaattcttggatcaattaat
ttcataactacagtaaaaaatatacgcccaaataatataaatctagaacaaattcctcta
tttttatgggctaccattattactacacttcttctattattatcactaccagtattagca
ggagctatcaccatattactaacagaccgtaacttaaacacttcatttttcgaccctgct
ggtggtggagacccaattctatatcaacatttattttgattttttggccatccggaagta
tatattcttattcttccaggatttggagcaatctcccatattgtttctcattatactata
aaaaaagaaacgtttggaactcttggcataatttatgcaatactaggaattgccctatta
ggatttattgtatgagctcaccatatatttaccgtaggaatagacgttgatacacgcgca
tactttacagctgccactataattattgcaatcccaactggaattaaaatcttcagatga
ttagccactatatacggagcaaaggtaatttatgatacaccaatactatgagccctagga
tttattttcctatttacattagggggattaactggaattattttatctaactcatctcta
gatgttattttacatgacacttattatgttactgcacactttcactatgtactgtcaata
ggagctatttttgctatttttgctgcattttatcactgatttcctctattttctggctac
gctgtaaacccacgacttgccaaagcccattttataatcatattcttaggagtaaattta
acattttttcctcaacatttcttaggattaagaggcataccacgacgatactcagactat
ccagacgcttatctaaaatgaaacatattatcatcatttggatctatattatcctttgtt
tcccttcttctatttatttatattttatgagaaacatttattagaaaacgtgctatttac
tattctccaaatagggcgtctagcctagaatgacaaccactaatgccactagaccttcat
aacccgctagaactaccaatgttaacaacaaacaaataa
>Hrabeiella_periglandulata_4
atggccatatgaaatcaattatcatttcaagatgctatatctccaattatatttgaacta
attaattttcatgattactcaatattaattattctatttgttatatcattagttgggtat
tttataatatttttaataataaacaaattaataactaataaagtaatagaagccaattat
ttagaaattttctgaactattattccagctataatcttaattgccctagcaattccatct
atccgccttctatatttaatagatgaaatttttagaccacaaattactttaaaagtagta
ggacatcaatgatattgatcataccaatatgacctaataaatacctcatttgattcatat
ataatccaaactaataatttaccaataggacattaccgtttattagaagctgaccaccga
gccatccttccaataaatataaatattcgaattatcgtaactgctgcagatgtaattcac
tcatgaacagttccatcacttggattaaaaatagatgcagttccaggccgattaaaccaa
ttgggaacatatattataaattcaggagtatattttggtcaatgctcagaaatctgcgga
gcaaatcattccttcataccaattgtagttgaagccattaattataacacatttattcgc
tgattaaaaaccctttcataa
>Hrabeiella_periglandulata_5
atgatacgtcaaccatttcacctagtagaatttagaccatgaccactaacaggcgcaaga
agtgccatattattaacattcggattagctgcctgatttcacaatatttcaattttacct
ctacttgccggtcttctactaataagtctaacaataattcaatgatgacgagatgtcatc
cgagagggcctatatcttggtcatcacacatcttttgttataacaggactacgaatcgga
ataattttttttattatttctgaagtaatatttttcttctctttcttctgagcttttttc
catagaagactagcacccactccagacctaagtacatgaccaccaaaaggaattttacca
attaacccattcagtgtaccacttctaaatacagccacattactagcatcaggaattaca
gtaacatgagctcaccacagactactccaaagaaaatataacaatacaaatattaggttg
ctcttaactattacattaggaatatattttacttaccttcaattcatagaatatttagaa
gcttcattctctatcgccgatagagtatatggttccacattcttcgttgctacaggattt
catggtcttcacgttttaatcggctcatctttcctaattgtatgtatgctacgaatatat
ctatttcatttttcaaaaacccaccatacaggatttgaagctgctgcttgatattgacat
ttcgtagatgtagtatgaatttttttatttatttgtatttattgatgaggatcctaa
>Hrabeiella_periglandulata_6
atgatttatccaactcgcaaaacccacccactattaaaaattgtaacaaattcactatat
gaccttccaactccaaataacctatcaatatgatgaagatttggttcactacttggacta
tgtttagctattcaactaatttcgggaatttttttagcaatacactacacccctaacgtt
gatcttgcatttagctcaactctacacctaacacgtgatgtaaattatggatgaatatta
cgtgccatgcacgcaaatggagcctcactattcttcatttgtttatatatccacattggg
cgaaatatttattattcatcatttcataatatagcaacatgaaatactggaattatttta
tttattttagtaatagcaacagcatttctaggatatgttcttccatgaggacaaataaga
ttttgagctgcaacagtaattaccaacctaatctctgccattccatatattggtaaaata
attgttgaatgattatggggtggattttctgtagataaccccacattaactcgattcttt
gcccttcactttctagtcccattcttaatctcagccctagcaatagtacatatactattc
cttcatagtaatggctcctcaaatcctattggaattatatcatacagagataaaatccca
tttcatatttattattcatcaaaagatcttattggatttattctcttatttatcttactt
tctataatctcgacattaataccacaaatatttcttgaaccagataattttattcccgct
aacccactatctaccccaacccatattaagcccgaatgatattttctatgagcctatgcc
attttacgctcaatcccaaataaattgggtggagtaattgcactattttcagccatatta
atcttatttattttaccattaaccattaaaaatataattaaatctacaccattcataatc
tcatctcaagcattttccctaattttatttataatttttattatcctaacatgaatcgga
agacgacctattgaatatccatataatattattggacaaacattcacactaatatatttt
atatgattcaccattacaccatatataaaataa
>Hrabeiella_periglandulata_7
atgttaataatctattatctaaccctcatgttaatttccttaattttattattagtaaca
atagcatttattacactcctagaacgaaaatatcttggatattcacaattacgaaaaggt
ccaaataaagtttctatcataggccttacacaaccctttgctgatgcacttaaacttatt
actaaagaagtaatttaccccacccacggaaataagcttctatttataactaccccaata
ctagccctatcattatctttaatcatattttcaataatatcacactattattcactccat
atctattcatatagcctagtaatatttctgtgtgtaataagaataaatgtatatccaatt
ataattgcaggatgaacatcaaattctaagtatgcaataattggcgctatccgaagaatc
gctcaaactatctcatatgaagttagattaattttcctaactttaattttcttaatcata
attatatcatttaactttaatataattcaaacaaaacttcttattccaataattctaatc
ccgccagtacttttaatatgaataatctcaatcttagccgaaactaaccgcgccccatta
gacctacctgaaggagaatcagaactagtttctggattcaacattgaatatagagcaggc
ccattcgcattaatttttatagctgaatattcaaacattattattatagcattattaacc
tctataataattttaccatcaccttaccatataattattttactaaatacaatatttgta
gcatcaagcatcctatgagcacgcactacatatccacgaatacgctataacaacttaata
tatatatcatgaaaaattatcttacctatttcaataggcacactaatattagtattttca
atatttctactcatattataa
>Hrabeiella_periglandulata_8
atgaatataccattccatactatatttattttcactttaataattagctcaattattgcc
atctcatcatcctcatgattcattatatgattaagattagaactaaaccttttttcattt
ataaccttaatcatagctcaaacccaaacaaaaccaaatgaagcagcagcaaaatatttt
ataattcaatcaattgcatcaagtctattaatgtttaatattattattatagccaccaat
agatcaataaatatatttattataatagccataataataaaacttggtctagtccccacc
cactcatgatttccaaatgttgcaaaacacctaacttgaattaacaatttaattctaata
acatgacaaaaactagcccccctaatagttattactctaaaaattatatatttcaaaata
ccactaattgcctccataagagcactaattggtgcttcattagcacttaaccaaacacaa
tttcgccaaatcatagctctctcatctatttctcacataggttgaataattaccccgtca
attatttcacccacaataacatgcatatacttcctaatatattctactatattaaccccc
ctaataatttttttaaataacacaaatacatcatcttctaatcttatattatcaactaat
acttacccaatatttataatccaacttctatccctagcggggcttccacctctatttgga
tttattccaaaacttttaaccttcaactttttaatatttaattttataaaattatacgct
ttaattttaataattagctcactaatttccctattattttattcaaaaatttcgttcaat
tcattttttaatactaatataaaaatattttcccacataaaccccaccctaagtcttatt
cacctattaataatttgaccacttatactaccaatatgtatattaacaatttaa
>Hrabeiella_periglandulata_9
accttaattttaacattatcaataaaacactcaccagaccgagaaaaattttctatatat
gaatgtggatttacatcaacatctatagcccgtttacctttatcaattcgattcttcata
ttaactatattatttctaatttttgatattgaattagttctacttcttcctgctccttta
gcaatcagattaaatattagctcactaattattttcaacatcagaattttttttttaatc
ttatttcttggtctaatacacgaatgaaatgaaagctctctagaatgaatttaa
>Hrabeiella_periglandulata_10
atgctaacaatttcatttatttccttaacaacaatattcataagaaaaactaaaattcat
aacccacttattattttaattttatcatcaaatataatcttaataatattattaataaac
ccacttttatttaactactcaaaatcatcatttatttttatagatcaattaagagaaaat
ctaattccattaacaatatttatttctttattaataattttatgttcaacaaatattaca
cataaaatatttaatataattattattatactaatattaattctaataattacattctta
actcaaacatttataatattttatttcatatttgaatcctctcttttaccaaccattatt
cttattttaacatgaggttaccaacctgaacgattaaatgcatcaatatttttcttaata
tacacactagtagcatcactaccactacttctaagaattattttaataataaacacctcc
aataccacatccttccttattatttataaatcaatagaaattaaccaacatataataaca
cttctaaacataacactaataattgcatttttagtaaaactaccactatttttaatacat
ttatgattacccaaagcccatgtagaagccccgctagcgggatcaatagtactagcagct
attttattaaaacttggaggatttggtctcatacgaataataataagttttaatattaac
ctacctattaaaactattattataagcctaggaatttgaggcgccctattaacaagtctt
ctatgcctacgacaatacgatttaaaagccctaattgcatattcatctgtagcccatata
agcttcatagtagccagcctattaacctactcgtccattagcgcagcggcagcaacaata
ataatagtagcacatgcattttcatcatcagccatatttctattagcaagtataaattat
gaaataaccaattcacgaagcctttacctaaataaaggcataatactatccaacccgatc
atctctatatgatgatttttagtaattgcttcaaatctagcagctccgcccacaattaat
ttactatctgaaatcttactaattataggtctaatttttatatcaaaccttacaattatt
ctaataattattctatcatttattatatcaattttttcatttcatatatatacatctcta
caacacggacctacccccatatttaccaatttaatctcatcaataaattataaaataaac
accacactgatacttcatatcatcccaagaattatcttaattataaaaccatcacctata
atatttataatataa
>Hrabeiella_periglandulata_11
atgattaattcccttctaattgtatctatagtaataattattatatttataattactcaa
ataaaaaaaattctaatacttttactaattcttgaaacagctactctattatttatttca
ttcctatccctaacactaccaataactcacaactttattattataattttaactataaga
gtatgtgaatccagaattggcttagcaatcatcattagaatttcacgcacttatagatca
gacaatctctcattaattaacttaataaaatgctaa
>Hrabeiella_periglandulata_12
acccatatcttaataaacttttatattttaacttttcaatcttctatagtaatattttca
attattgtagatccaatgagaataatatttgcctctacagttatatttatctcgtcaaat
gtaatacatttctctcaatcttatataaaagaagaaatatataaaaaccgattcaactat
attctattactatttattttatcgataaatcttctagtattttcaccaaacctaatctca
atcctactaggatgagacggattaggtttaacctcatttctattagtaattttttaccaa
aacccaaaatcactgagagcaggcctaattacagtattatcaaaccgaattggagacgtt
tgtattattataagaattgctatccttctaaatatcagaaattgaaacctactactacac
atgaaaattactcttattatcatcttaattattatcgcctcaataacaaaaagagcccaa
attccatttagcgcctgactaccagccgcaatagcagccccgaccccagtatctgcacta
gtacactcatcaactctcgtaacagctggagtcttcataataatccgtattagtcataat
atttcatcaacttacctaaaatctataatactattattctcctcagccaccatattaata
gccagtttagctgcactaaaagaaacagatcttaaaaaaattatcgccttatcaacatta
agccaattaggactaataatatcaacattaggactcagaaacagaattcttaccttcttt
catcttattactcatgccatatttaaagctttattatttatttgtgccggttcattaatc
tcacttcatcttcattcccaaaatatccgcacaatatcaaatattaatataaatcttcct
cttacttcctcaattatattaatctcaaacctaacattatcaggtatacccttctttgca
gcattctattctaaagacctaattattgaattactattattatccccacaaaccagattc
tccattctcataattatttccgctacactattaacatcatcatacgcattacgatttata
attataacatcatgaaatataaatataaatacacctcttcacaatatttcaaatatatct
tacaaaattaataccccttcttcaattatagttttcgcagccataagcacaggctcactt
ataatatgaatgtttatttttccatcatcaagaaccccgatctccactatagaaaaacta
attccattaatcattataatatctggtattatatttttttttattattaacccactaatt
aaaaatattctaattacaactttcctttcatcaatatgaatattaacaaaactatcatca
tactttatatacccaacaatacaaattgcaaaaatttccataatacaaagagatcaaggt
tgaacagaactaataatcagttatccatcaaacctaattctaaaaatagcttcgacctca
ctacaatttatccaaaaaagaaaaaagtaccgactgcgactctgcgttgataccactgct
taa
>Hrabeiella_periglandulata_13
atgatcattttaatttctttaactacaataattacaataataattcttctccccctatta
ccaacccctctactattaggaatcataatatgactcatttctattatactaatcatatta
atatcatttataaatttgtcatgattagctataatagtatttcttgtatacattagagga
cttcttattatattttcatacttcgtaatattatcttcaaatattccaattatatataca
aaaattgtaataattttatttatccaactttgaataattattatactattatcaaatcat
tctattatttcattaaacttaccactagcaccattcataacaattataaatacaaccata
cttattacctacataattattttattactaactataattattattaataaatttattaac
cgaaatataggcatacttcgacaatattaa
