# Supplementary material for: Buried treasure in a public repository: Mining mitochondrial genes of 32 annelid species from sequence reads deposited in the Sequence Read Archive (SRA)
Source: PeerJ. 2023 Nov 29;11:e16446. doi: 10.7717/peerj.16446 (PMC10693233; doi:10.7717/peerj.16446)
Supplement: Supplemental Information 4 — These fasta files are provided for reviewers since the gene sequences submitted to GenBank through DDBJ are planned to be disclosed after the publication of the manuscript. The number after a species name corresponding to a gene in the columns in Table S1 (e.g., Abarenicola_pacifica_1 means atp6 of Ab. pacifica). [file peerj-11-16446-s004.zip › fasta_for_reviewers/Thoracophelia_mucronata.fasta]

>Thoracophelia_mucronata
atgccccacctttgtcctataaattgagccctcctctaccttattttttgagcccttttt
attgccctccttcctggtgtatgatgaataaatcttcccaaattcccttccccctctcca
tctacccctccctcccttccttcctgacactgatcttgccttatgagtatcccagtacag
ctgccttccaagcagaaagattgagctttgcttaaataa
>Thoracophelia_mucronata_2
atgcgttgaattatatctactaatcataaagatattgggactctatattttatccttgga
atgtgagctggaataagagggacagggcttaggattcttatccgggcagagcttgcgcaa
cctggttctcttctaggtaatgatcaaatttacaatactgttgttactgctcatgccttt
cttataattttctttcttgttatgcctgtttttattggagggtttgggaattgacttgtt
cctcttatggttgttgctcctgatatggcatttcctcgaataaataaccttaggttttga
cttcttcccccttctctttctctactaatcttttctgctgcggtagaaaaaggagtagga
actggttgaactgtttatcctccactttcagggaatcagactcatgcagggccttcggtt
gatctggctattgtttctcttcatctagctggtgtatcgtctattcttggagctataaac
tttattactaccgcgggtaatatgcgtcctggagctatgcgacttgaacgtatacctctg
tttgtttggtcggttaaagtaactgcctgacttctggttatttctctccctgtactggct
ggtgggattactatacttctaacggaccgaaatctaaatactaggttttttgatcctctt
ggagggggggaccctatcctgtatcaacatctattttggttctttggtcatcctgaagtt
tatattcttattcttcctgctttcggtgcggtatcccacattgtttcttatcattctcgt
aaacgtcatccctttggactaataggaataatttatgcgattctaggaattgggctgctt
gggtttattgtttgggcgcatcatatgtttaccgttggacttgacgttgacactcgtgct
tattttacggcagctactataattattgcggtgcctactgggattaaggtgttcagatga
attgctactatttttgggtcgcgggcgtcatttgaggcaccaatgtattgagccctagga
tttattgctctatttactactggagggctaaccgggattgttctgtctaatgcttctctt
gatgtttctctacatgatacctattatgttgtagcacattttcattacgtacttaggatg
ggtgctgtgtttgggatcttcggtgcattcacccactggtttcctctgtttactggtctg
gttcttcatcggcggtgactgaaagcccactttctggctatgtttattggagttaatata
acattttttcctcaacattttctaggtctaagagggatgcctcggcgttactcggactac
cctgatactatgtttctttgaaactcgatttcttctctagggtcactgatttctttcgtt
tctcttctgtatttcattttcattctttgagaagggttttctgctcagcggccgatagtt
agttctgggcatctaagggcgtatgctgagtggcaaagaattagtccacgtcgatttcat
gatataggggaaacaccatgaattggcgggcctcatgtggcataa
>Thoracophelia_mucronata_3
atgtcaatttgaaaccagctctgattccaagacgccgcatctcccacaatagctcgcctt
cttcacctacacgacctagcaatgcttattattttcgtagtcctcacttttgttgcctat
ggcctcgtctgtgtgacaactaatccaataacttgccgaacaatttacgaagcacaacga
ctggaaacagtgtgaacaattgcccccattattgttctaatttatctagccataccttct
atctctctcctttacactatagacgaaatcaaccggcccatcttcacatttaaagccatt
ggtcatcaatgatattgaagctacgaatactcagacctaggccacacttcttttgattct
tacatagtgcaaacggatgacctagaatctggagattatcgtctcctcgaagtagatcac
cgcacagttcttccaatgaaaacccaactccgtggtattattacttctgcggacgtgatt
cactcttgatctgtaccctcacttgctgtaaaagtagatgcagtcccaggccgcctaaat
caaactcccctaatgtctaaccgcccaggagtattctacggccaatgctcagaaatttgt
ggcgcaaatcattcttttatgccaattgttctagaaatagttaactacccatccttcatt
caatgactcaaagcatacaactcctaa
>Thoracophelia_mucronata_4
atgtaccgctctccatgacacgttgttgaccctagcccttgaccactaactggcgccgtt
ggcgcttttggccttgtaactggcctcattgcctgattccataataaaggtttcatttgc
ctagctctagggcttggccttgtacttctaactatgattatttgatgacgggacgtaatc
cgtgaagctacttttatgggctgccacactaaccctgtccaagataacctaaaatgagga
ataggcctgtttatcctttcggaggcatttttctttttctcctttttttgagctttcttc
catagagctcttgccccaactatccaaattggttgcacctgaccccctgttggggtagaa
gctattggcccttgaggcatcccaatactaaatacagcccttcttctaggttctggagta
tactgtacctgggctcaagcggctctccgttcaggaaaccttcaagaagcctgcctagct
atagtatgcacactaattgcaggagtttactttacccgcctccaacttgccgaatactac
actgcaccatttactatcgctgacagggtttacggctctgttttcttcgttgctacaggc
ttccacggtcttcatgtaattattggctcagccttcctatcagttaacctggtccgaata
taccgaaaccatttttccaccggccaccaccttggacttacatttgccgcatggtattgg
cactttgttgatgtaatttgaattatcctatatctatcaatttactgctgagtagat
>Thoracophelia_mucronata_5
tgactgctacgaaaaacccacccagttctaaaaatcataaaccaatctcttgttgacctc
cccgcaccaagaaacctttccgtctgatgaaactttggctttcttctaggaatatgccta
accatccaactgattacaggaatttttctagcaatgcattacacccctcacatcgaatac
gccttttcctccgttgctcacatcatacgagatgtaaattacggatgactgctacgaaat
ctccatgccaacaccgcctccgcattctttatttgcatatatgttcacattggccgaggc
ctttactatagatcatttctttataaagagacctgaatagttgggatccttctaatattt
gtaacaataggaacagcattcgttgggtacgttctcccttgaggccaaataagtttttgg
ggtgctaccgttattaccaatctactctcagccattccctacgtgggcaataccattgtt
gaatgactttgaggggggtattcagtttccaaccccaccctaaatcgcttctttgttctt
cactttctcctaccgttcgtcctagttggacttagggctcttcacctaatatttcttcac
caaacaggatctaataaccctctaggaatcgattccgattccacggcagtacgatttcac
ccctattatactaccaaagaccttcttgccctttctttcataattactggcctaggagca
atttgtctattcgcaccaaacgcactaggagacccagaaaattttatccccgccaaccca
ctagctactcccccccatattaagccagaatggtattttctgtgggcttatgctatcctt
cgatctatcccccataaactaggaggagtagcagctatgtttggtgctcttcttgtccta
gttaccctccctataacccattttaataagcagcaaagcacagcattttatccaattaac
caactgcttttctgagggtttgttacagtgtttgccctactaacatgaattggagcgtgc
cctgtagaacctccttatgaaaaccttggccgcgctttcactttcgcctattttgcatac
tttcttctcaacccagtcattgcgaaaatatgagatcaggcaagcaaccccctattacag
taa
>Thoracophelia_mucronata_6
atgtcttttgtaatctgtgtaataagaaggtgaatttttggggcccttgcgatggcgttt
ttcactctcctagagcgtaaggttcttgggtatgttcaacttcgtaaggggcctaataag
gtatctattggagggattcttcagccttttgcggatgtgattaagctattcactaaggag
ccgacgagcccaagtctaaggaatcgtgtccctttttttatggctccagtgttcgctctt
gttttttcccttcttctatgggggatttatcctcattcttctccgggatttttcatggtc
tatgggggtgtctattttctgtgcgtgtcaagtcttaatgtgtttggaacccttgcggct
ggctgagcggggaactcaaaatatgctctttttggttctcttcgtggtgtggcgcagact
atttcttatgaagtcagaataggggtgctgcttattaggtgttttgtaattttcacccaa
tataatatggtgtgggcgtcttgtgaggtgtattcttgaatcagggtaatgtgttatcct
cttgctgtagcatggtttatctctacactagccgaaactaatcgtagtccattcgatttt
gtagaaggtgagtcggaactagtctcagggtttaacgttgaatatggggctgggagtttt
gctctgatttttatagccgagtatcttagaatcattattatatctctctttacttcggtg
ttctttattggggctctcccttttggactgtctgacgtaagaatggttctagggacagtt
tttttctgtttcactttcatctgggttcggggaagtcttccgcgacttcggtatgacagc
cttatgtctctaacatgaaagcggtttcttccactatcatttgggtaccttgtatttaat
atgggctgctcgtttattttttaa
>Thoracophelia_mucronata_7
atgatttatgtctttattataatagcagttactttcggtgttgcattcgctctttttgtg
gcgtcttggtttgttggtggacgttttcgaaggaggcgggagaagtcgaggccctttgag
tgtgggtttgaccctaagaattctgcgcgacttcctttttcccttcggttctatcttctt
gctgcaatttttctaattttcgatgtagagattgcatttctaactcctctacctctatgt
gtaggagaaggactagcagttaacgcggtctttggtggtggagtgtttatccttattctg
ttcattggtctggtacatgagtgacgggagggttctcttgattgaacatct
>Thoracophelia_mucronata_8
atgctaaaagttatcgtccctgttataaggctgcttcttcttcctgcggttggtggaaat
tattgacatattattactctaatgcttgcgatactgacttgtgtgtcttcaattatcgtg
tttcagccttgtctaggttgggtctcttgagggaggctagtgagggttgatggggtggga
ggtcctctaattgttcttagactatgaatttgttttctcatgtttctagctagggggaga
gtatacatcagaaaccggaggccttctgtctttagaggagttattgtagcactatgcctc
gctcttgtagtgaggtttagtgtaaataacatgtttaggttttatgtggcgtttgaaatg
agacttattcctactctaattctaatccttaggtggggataccagccagagcgactacaa
gcgggattttattttgttatttacacagtgctggcatctctacctcttctaattagtatt
atcagaatgggaagagagagaggtcatctaagatttctcctttctggttgatcctttcct
tgattcatatcaaatagggggctgtggtgactatttctaattggtgcgtttcttgttaag
cttccaatgtatggggttcatctatgacttcctaaagctcatgtagaagcacctgttgca
ggctccatgattctagctggggttcttctaaagcttggaggatacgggcttatgcgaatt
ttttctgttcttcctcctatgccctatacaatatcgagagcagtaattggagtaggcgtg
tgagggggtattatttctgggatgatttgtcttcgacaagttgacattaaatgcctagta
gcttatagttcagtaggtcatatagggattatggtggctgggctagttaaccatagggct
tgagggtgagcgggatgcattgctataatggtgtctcatggtctttgttcctcagcccta
tttgctcttgctggagctgtttatgaggtgagaagtagtcggagtctttttcttattaag
gggctcggttcgatttttccttctttcacgttttggtggtttgtattttcttctgctaat
atagctgctcctccttttcttggactgtacagtgaagggctgcttcttggttctatcctc
tctcaaggagatggactaagagttgtacttgcgcttggggtgtttatcaccggggcttac
tgtctatacctatacacaaggactcaacatggggcggtaccaagatttataaattctggt
cacatgttttgtgggcgacaatttagggtgatagctcttcacgcggttcctctaggtgta
ataattgttaaagtttctcttgtaagaggataa
>Thoracophelia_mucronata_9
atgtttatcctctctgggtgttctgcaattctaggactctcactcactggctctgaccaa
actatcctcctccataccctaattactatatgtaatacaacccccatttatttccctgtt
attctagacccagtctctgcaattttttgttctgccgttagatttattgctgcaagagtg
cttcgatttaccaccacttatataacaggagacccatttctccctcggtttatccacctg
gtacttctttttgtttattcaatgcttatactaatttttttccctcatcttattactctt
cttctaggatgagatggtctaggtctcatttctttccttcttgttgtttattatcgtcat
tctaatgccgcgagggccggaataattacggctctaaccaatcgaattggagatgccgcc
cttcttgttgctctagcctgatcacttgaacaaggccactgaagtcctttccacctttgt
caaggcccttaccctgaatttctaggaatgataattctacttgcggctataaccaaaagt
gcacaaatccccttttcatgctgacttccagcagccatagccgcccccacgccagtttcc
gctcttgtccactcctccacccttgtcactgcaggagtttttctacttattcgatttgaa
ccatttctttcaagattttcttgatttcgaccattcctcctatttatcgccaccctaact
atgactgcagcagggcttgccgcaattgctgaatgtgatataaaaaaagttgtagcccta
tcaactctaagacaactcggagtgatgatggccagactaggtctcggcatagttaatctc
gcattttttcacctaattactcatgccatattcaaagcccttctatttatctgcgttgga
acactaattcacactcatagacactctcaagatctacgtacaataggaaatcttactaac
caaatacctgtgacccttacttgtctgaatattgctaacctagcactctgtggagctcct
tttataagaggcttctactcaaaagacgctattctagaaaccagcctttcgaaccccaca
aaccctcttattttcacaataattttttttgctacaggactaacagcagcttactctgtt
cgcctctctctttccactctatgacctccacaaggaagagccccactatctgctaccaat
gataatgatccattcctaacttcatcaatactaggactcaccatcatagcaatctcaggt
ggggctcttctgaactgaaccttcattcaaccctgctcccctagaccgctaccaataacg
ctcaaacttcttactattctagtaacttatcttggggcagatatagctttcactataaac
caagctctaactactaacactgtaatttttgaaaataagccacttgcacaccacactctt
acttctatttttttcctcaagcccctctcttcacaaaatcttatttgagcccctctcaca
aaaggtgccgatgcgcttaagcatgtagaccatgggtgaatagaaattataggaggtcaa
ggagcacttacaacagtaaaaaattgtgccatatgaccaaccaatgcacaagataatata
atttcacgtcttctaatactttcttttgtaatttcagcacaagtaattcttttttatcta
taa
