# Supplementary material for: Buried treasure in a public repository: Mining mitochondrial genes of 32 annelid species from sequence reads deposited in the Sequence Read Archive (SRA)
Source: PeerJ. 2023 Nov 29;11:e16446. doi: 10.7717/peerj.16446 (PMC10693233; doi:10.7717/peerj.16446)
Supplement: Supplemental Information 4 — These fasta files are provided for reviewers since the gene sequences submitted to GenBank through DDBJ are planned to be disclosed after the publication of the manuscript. The number after a species name corresponding to a gene in the columns in Table S1 (e.g., Abarenicola_pacifica_1 means atp6 of Ab. pacifica). [file peerj-11-16446-s004.zip › fasta_for_reviewers/Haemopis_sanguisuga.fasta]

>Haemopis_sanguisuga
atgcttatagatgtattttctatctttgatatttatgaatttaattcttcattatataat
aagaaaattttaagtactatatttagtactattcctttaattatccaaatttttattata
aaaaatatgtgatactataatactacaattagttctataatatctgaattaataattatt
ataaataatcaatgtaagcgatcaatatctaattttattaaaggcttttcaatcatctta
gtttcattatttttagtgctagcctctgtaaatttaataggtttattatcaatatctttt
tctctatcttctcatttaatatttacattaattattggtctacctttatgaataagatta
atattttctaggtttatatttagcaaaaataaatttattgctcacttgttacctgatggt
gcccccttatgacttaatccatttttagtattaattgaaactgttagaattttagttcgt
cctttaactttatcattccgattagctgcaaatataactgcaggtcatgtagttttatgt
ttagtatctagatttttatcaatatatttaaatagatttaaatttaatcattttattttc
ttgatacttacttctatatatatattatttgaagttgctatttgtattattcaggcttat
attttttgtttacttctttctttatatacagatgatcactcttaa
>Haemopis_sanguisuga_2
atgcgatgacttttctcaactaatcataaagatattggaactttatatttaattcttggg
gcttgatcagctatagtaggttcatcaataagaagtattattcgaattgaattatcacaa
cctggtagatttttaggtaatgatcaattatataattcattagttacagctcatggattg
attataattttctttatagttatacctattttaattggaggattcggaaattgactatta
cctttaataattggtgctccggatatagcattcccacgattaaataatttaagattttga
ttattaccgccttcattaattatattattaagatcttctataattgaaggaggtgttggt
acaggttgaacattatatcctcctttagcagataatatatttcattcaggaccttcagta
gatatagctattttttcattacacatggctggagcatcatctattttaggttctttaaat
tttatttctactattattaatatacgaattaaaggtataaggtccgagcgagttccttta
tttgtttgatctgttgtaattacaacggttttattattattgtctttaccagtgttagca
gcagctattactatattattaacagatcgaaacttaaatactactttttttgatcctata
ggaggtggtgacccagttttatttcagcatttattttgattttttggtcaccctgaagta
tatattttaattttacctggatttggagctatctctcatattatttcaaatggttctaaa
aaaattgagccttttggttccttaggaataatctatgctataattggaattgcaatttta
ggttttattgtttgggctcatcatatgtttactgttgggttagacgttgatacacgagca
tattttacagcagctactatggttattgctgtaccaacaggaattaaagtatttagatga
ttagcaacaatatatggttctaaagttatttattctcctgctataatatgaactattgga
tttgtatttttatttactacagggggtttaactggtattgttttatctaattcttcttta
gatattatcttacatgatacttattatgtagtagcacattttcattatgtattaagaatg
ggagctgtatttgctatttttgctgcttttaattattgatatcctttatttactggagtt
ggattaaatcctactttatctatagcccaaataattattatatttttaggagttaactta
actttttttccccaacattttttaggattaagaggtataccacgacggtactctgattat
ccagatgtttttatagaatgaaatgtagtatcatcttttggtgctattatttcatctgtt
tcaatatttatatttatttatttattatgagaatccttaagagttcaacgtagattaatt
tattttcccagattagcttcatcaatagaatgactatctcaacaagttccacttagtttc
cataattatggagaacctggggttgtatcaatttaa
>Haemopis_sanguisuga_3
atgcctaattgaggtcaattaactatacaagattccatttctcctaatatgtcctttatt
tctagatttcatgattatataattttgactatagttatagtattatctgtaattggttat
gtattaattttattaatatatagtaatttcactgatcgatatactcttgaagctcatgaa
attgaaacaatttgaactattattccagctgttattttagttcttatagcaatcccttca
attcaaattatatatatagttgatgaaattattgaacctaagttaactattaaggcaatt
ggtcatcaatgatattgatcctatgaatatggagattttttaaatattacttatgattct
tatatattaccaacagatgagttaaagattggagattatcgcttattagaagttgataat
cgtttaattttacctatactacaggaaattcgagttattgtaactgctgcagatgtaatt
cattcatgaactgtcccaagattaggaattaaaatagatgctattcctggacgcttaaat
caattatctatatttattttaaaaccaggtattttttatggtcagtgttcagaaatttgt
ggtattaatcatagatttatacctatttgtattgaaagaattaatattaatgattttatt
aaatgagtaaaatcttataattaa
>Haemopis_sanguisuga_4
attatatttcttattttatctatatatttatgatgacgagatgtagttcgtgaatctact
tatttaggaaatcatacattattagtagctaaaggtttacaactaggaatgattttattt
attacatcagaagtatgttttttctttggtttcttttgagctttctttcatagtagttta
agtcctgtacctgaagtaggatgtgtatgaccgccagtaggaattataacattaaatgcg
tttagtgttcctttacttaatactattgtattattatcatcaggagttactgttacatga
gctcatcatagcctaaaacatggttcttataaacaaacttctcaagctttaatttttact
atattattgggggtttactttactgtcttacaaataggtgaatattaccattcccctttc
tctattagagatagtatttatggttcagttttttttgttgctactggttttcatggagct
catgtaattattggaactatatttttattagtatcttatatccgatctaaactatatcat
tattctagtggtcatcatttaggatttgaaatagcagcatgatattgacattttgttgac
gtagtatgaatttgtttatatttatgtatttattgatgaggatcataa
>Haemopis_sanguisuga_5
atgaatagagccatccgaaaaaatcatattttacttaaagttttaaataattcaataatt
gatttacctgctcctatcaatatttctatttgatgaaattacggatccttattaggatta
atattagttattcaattattaactggtattttattatctatacattactgtagaaatatt
gatttggctttttcctctattatacatattaatcgaaatgtagatataggttgactatta
cgatatatccatgccaatgctgcttctttattttttttatttatttatcttcatattgga
cgaggtatttattataattcttattatttagtagaaacttgaaatattggggggatttta
tttattcttacagtagctactgcttttttaggatatgtattaccttgaggacaaataagt
ttttggggggccactgttattacaaatcttttatctactatcccatatagaggtacatat
attgttgaatgagtttgaggtgggttttcaattagtaatcctactttaacacgttttttt
tctcttcatttcattttaccttttattataactatattagtaattattcatttaatattt
cttcataaaacagggtcaaataaccctttaggagtcaattctgattcagatcgaatttat
ttttatccttattatgtaattaaagatatattgggttttattattgctttaactatacta
tttattttagttatatttttacctaatttatttaatgatacagaaaattttatccctgct
aattcttcattaactccaacccatattaaaccagaatgatattttttatgaatttatgct
attttacgatcaattccaaataaattaggtggagtaattgcagctttttctggaatttta
attatttttattttacctatttttaaattttgtatattaaactcttttatatgatattca
ttaaataaatttatatttttttatttgttattattcccaattttaattctaacctgaatt
ggaggatgtccagtaagggaaccttacattagaattggccaaatttctactttattatat
ttttcttattttttttttactccttctttattatcattatacgatactactataaattaa
>Haemopis_sanguisuga_6
ATGTTACAAGTTATTTCAATATTACTTAGTATTGTAATAGCATTAATAGCTATAGCTTTT
TATACTTTATTAGAACGTAAATATTTAGGTTACATACAATTACGGAAAGGGCCTAATAAA
GTTATACTACTTGGTTTACCTCAACCTATAGCAGATGTAATAAAATTATTTTTAAAAGAG
CATTCTTATCCTACCTTATCTAATAAATTATATTTTTTATTTGGACCTATATTAAGATTA
ATTTTAGCATTAATATTGTGATCAATTTATCCAATTAATAATCCAAGATGATGATTTAAC
TTTAGAATTATTTTTTTTTTATGTGTATCTGCTATAAATGTTTATTCTACTTTATTATCT
GGATGAAGGTCAAATTCGAAATATGCTTTATTAGGTTCATTACGGGGCGTGGCACAAACT
ATTTCTTATGAGATTAGTATATCTTTAATTTTATTAAGAGCTTTAATTATTAAATCATCT
ATAGATATAAGAAAAATAAGAGTTCTTAGTTATTCTATAATTGTATTAATATTTTTTCCT
AGATTAGTAATATGGTTTATTACTAATTTAGCTGAAACTAATCGTACACCTTTTGATTTT
GCAGAAGGAGAGTCTGAATTAGTTTCAGGATTTAATGTAGAGTTTGGATCTAGATTGTTT
GCTATAATTTTTATAGCAGAATATTGTAATATTTTATTTATAAGATTAATTACATCTTTA
ATTTTCATAACTTTCATAATTAAATCAATATCCTTATTTTTAATTGTTATTACTATAGGA
ATTTCTAGGCTTTTTATTTGAATTCGTGCAACTTATCCGCGTATACGATATGACTTATTA
ATAGGATTAACATGAAAAATTTTTTTACCTATATCTATTAGAATGATTTTATTTATTGAA
ATTATTTATAAATTAATTTAA
>Haemopis_sanguisuga_7
atgaattttacttctattattttttcttccttttcattcttaattttaagaaccttaata
ttaatatctagaaattcatgattagtaatttgaatttgtttagaattaaatatatttaga
tttattcctattattatatgggatattcataattatgaagaagaaggagcaattaaatat
tttattatccaaattttagcttcatctttattattaatttcaattttttattctttaaat
ttatttagtttatattttatatctatattgaggttaatattatcagtatgtattaaagta
ggttcatttcctttttatttttggtatccttcagtaataaagtcaataagttgatttaaa
tgcttaattcttaggacatgacaaaaattaggacctttaagaattttaattttttatatt
aaagattatagtaaaattttaatttttattagtttaataaatatttttattgggggttga
ataggctttatacaatcagatttacgggctttaatagcttattcttctatttctcattta
ggttgaataataagaataataggaagaacttataatttatttagtttattatatttttta
acttatcttattttagtgattcccattttttctattttaatattatttaatatttataaa
ttaactttaatatttagtataagaaaagtagctataaattattcttttagtttaatatta
ttaattttatctcttagtggtttacctcctttatcgggatttatacctaagttaatagta
ttaagaattataataaatgaaaatatattaatagtagttataatagtaattttttctagt
atatcaatatatatatatttaaatatattttttactttatatatttactattgtataaat
ataagaatattaaaaattttttgtaaccctatatttattttaagcttaattgtttcattg
atatttttacctttattttgattatat
>Haemopis_sanguisuga_8
atgattttatttagtctaataatattaatttgtttaattattcctattattttatttgga
ttatcttatattatttatttaaaaatattacttaattatcaaaaattatctccttttgaa
tgtggctttgataatataaatagagctcgaattcctttctctacacgattttttttatta
ggtgtaatttttattatttttgatattgaaattgtattacttttacctattcctttatta
aatttaataaatacttctattataattgtaatgttgattatgttacttttatttattggc
ttattgcatgaatgaaatgaaggttcattagattgattgtcttaa
>Haemopis_sanguisuga_9
TTTTTATTACGAACTAATCATACTTTATTTGGTGTAGTAGTTTTATTATTATTATTAACA
CTTCTAATTAGATTTAGACAATCGAATATTTTATGTTTTTATATTTTATTTGAATTTTCT
TTAATTCCTACAATATGGTTGATTATAAAATGAGGGTATCAACCTGAACGATTACAAGCT
AGATTATATTTAATAATATATACGGTTATAGGTTCATTACCTATATTATGTTGTTTAATA
TATATAATATTTTATAGAAGGAATTTTAGGTTTTATATATGATTTATAAATATAGATATA
GAATTTATAAATATATGATGACTTTTATTTTTATTGGGGTTTTTAGTAAAACTTCCTTTA
TATCCTNTTCATTTGTGATNACCAAAAGCGCATGTAGAAGCTCCTGTTGCAGGTTCAGTT
ATTTTAGCTAGAATTTTATTAAAATTGGGTGGTTATGGGGTTATACGAATAGGTTATTTG
TATCCTTGATTAAATTTAAATCTTTTACCAAGTTTAATAAGTCTCTCTTTAATTGGAGGT
GTTATTACTAGATTAATTTGTTTACGACAAATTGATTTGAAATCTTTAATTGCTTATTCT
TCTGTTGGTCATATAGGTTTATTATTAATTGGTTCTTTATCTTCTTGTAAAATAGGAATA
ATAGGAGGTATATTAATAATGGTAGCTCATGGGTTTAGATCTTCTGCTTTATTTATTTTA
GCAAATATTAATTATGAGTCATGTAATTCACGAAGTTTAATAGTATCAAAAGGAGTGTTA
TTAATTATTCCAATAATTAGATTTTTTTGATTTATTTTTTCTGTAATAAATATGGCGGCT
CCACCTTTTATTAATTTATTTAGAGAAATTTTTATCATTATATCAATTTTATCTATTAGT
ATTTTTTCTTTATTACCTTTTATTGTAATTAGATTTTTAGCTTTGTGTTATTCTTTAAAT
ATATATTCAATAATTAATCATGGAATATGGAGTAATTATCTTTATTCATATAAATTAAGA
TTTATAAAAGACTATATATTATTAATTTATATATTAGTTCCTTCTTTATTATTAATTTTT
AAATTAGACTTATTCATTATATAA
>Haemopis_sanguisuga_10
gatttggaattatataggttaaatggtttatctattagattccccttggtgttagattat
aaaggtgtattattttcttttgttgtattatttatttcatctaatgtaatattgttttct
tcaaactatatagtcatagataaaaatattgaccgttttagtattttagtgattttattt
gttttatcaataaatatacttatttttattcctcatctagggtttttattattaggatga
gatggattaggaattacatcatttattttagtaatttattatttaaatcctaaatcatta
ggagctggtataattactgctattacaaatcgtattggtgatgtattgttattaatatct
attgcggtatgtataagacaatgtcattgaaatgtaataaatatgtgattttctaattta
aatgataataaaattcaaattattataattatattagcgggaataactaaaagcgcacaa
gtgccttttagaagttgattaccagcagctatagctgctcctactccagtatctgcatta
gttcattcatcaactttagttactgctggtgtgtttttaataattcgtttttatgaatat
atatccaaatttgtttattttaatgaattattattaattgtatctattattactataatt
atatctggtttggctgcttctgttgaatgggatataaaaaaaattattgcactttctaca
ttgagtcaattaggattgatattaatgtctttaagattgaatataccagaacttacgtat
cttcatatagtgagtcatgcattatttaaagctttattatttatttgtgctggaaactta
attataaattattatcatagtcaagatatacgatgaatgggcaatatttataaacaaata
cctataagttctacatgtattttattatctagattagctatagcaggttttcctttttta
gcttctttttatactaaagatcaaattttagaattatctatgtataataattgatctata
acaataattgttttattatatttatctattggtattactgtattttatagattccgattt
tgtataaatttattatgattaatttcaataactagaagaatagtaacattaaatgaaggt
gttaaaactattacttctctattaataataagaattactactattataataagatcatta
ttattgtgattatatcctaataaagtagaaattgtttgtatagatagttatatgtttcta
ttacctttattaattatttttattggaatttttttaggtttaatgtgaagtctaaaatct
ttagaggtaaggttttctattcaagtaataaataatacaatatgatttttagttccttta
agaagacaaattattataaattattctatatcacattttaaatattgtttagagactgta
gatcaatcatgattagaatattatggaggttatggtttattttttatattaaatttttga
tttaaattattattaaattttataaattgaacattaataagaatactatttaatatgata
ctaatttttatattaattatgaattatatattaattttaaattaa
>Haemopis_sanguisuga_11
atggattttattttaatctcattaatgttattattatttataaatataatttttttaaaa
tcaccaattataatgttacttaatattttaggttcctctttaataatgtcatgaattatg
tcattaatatatagaaattgatttgcatatataatttttttgatctatgttgggggaata
ttagttatgttttcttattttgttgccttgatccctaatcaatttttaaattttagaatt
tattctatttttttatttttaattagattaatttttagtattatttatattaataaaatc
aaagtaatctctactgtagtatcttataattcttcatttagattaatgtatgaaaattca
tttatatttatattaatttttttaattttaattttattaattattatattatttgtagta
aaactagtagattgttctaaaggccctttacgaccttttaaataa
