# Supplementary material for: Buried treasure in a public repository: Mining mitochondrial genes of 32 annelid species from sequence reads deposited in the Sequence Read Archive (SRA)
Source: PeerJ. 2023 Nov 29;11:e16446. doi: 10.7717/peerj.16446 (PMC10693233; doi:10.7717/peerj.16446)
Supplement: Supplemental Information 4 — These fasta files are provided for reviewers since the gene sequences submitted to GenBank through DDBJ are planned to be disclosed after the publication of the manuscript. The number after a species name corresponding to a gene in the columns in Table S1 (e.g., Abarenicola_pacifica_1 means atp6 of Ab. pacifica). [file peerj-11-16446-s004.zip › fasta_for_reviewers/Olavius_sp.fasta]

>Olavius_sp_CE14538
atgataataaatatattttcaaactttgacccgatatgatttaacttatgttataaaaac
tctttattaataataataattatgttaactatggtatcaatattctgacacattaataga
aaagtaatattacttatcatactagcagtaaaatttataaatagccagctaaacacaaca
aagctaaaactattaaaaagactaaaattatctataacaactatattcattatcttatta
tatataaacattattggcctagctccatattcgtttagagtaaggaggcatattatattt
actgtgtcattaagcctgccaagatgactactattaattataagaagttttacacactca
ataaaaaatactgtagcccatatactcccagataacgcacctttatgattaaacccattt
ttagtattaattgaattaattagcgtatctgtacgcccaatgacattaagatttcgactt
gcagctaacataacagctggacacattattctcatattaatgctaaccttctctactcta
tcccccaccatattgttaactagagtaattatctcatctgcatacactatctttgagcta
ataatttgtatagttcaagcctatattctatgcttactactctcactatactctaacgat
cacatgtaa
>Olavius_sp_CE14538_2
atgccacacttatcaccaataaactgaatagctatatttattagaagatggtttctcatt
tttgttgttgctttaaatactaccttaaataaaaacaataaattaatcactggcttcaac
ataaaaacatttaaaaataaagcaaaatattaa
>Olavius_sp_CE14538_3
atgcgctgactatactcttctaaccataaagatattggaaccatatatataatcatggga
gtttgagcaggatgtgtggggacagctataagtataattattcgtatagaactatctcaa
ccaggtagtatactcaaaaatgatcagctatataacagaatcgttactgcgcacgcattt
attataattttcttctttgtaatacccatatttattggtggatttggaaactgactacta
cctattatactatcaacatctgacatagcatttccacggctgaacagattaagattatga
cttcttccaccatcaataagattattaattatatcaatatttattgattccggagtaggt
actggatgaacaatatatccgccgctttctagaaatatggctcatagaggaccatcagta
gacttagcaattttttcattacacttggctggtgcatcttcaattattgggtcaattaat
tttattacaacaattataaatatacgagcatcaataaaactaaaccaaattccactattt
atttgagctattctattaaccaccatccttttactactttctcttccagttctagcaggc
gcaattacaatgctactaacagatcgaaacctaaatactacattctttgaccctgctgga
ggtggagacccaattttattccaacatttattctgattttttgggcacccagaagtttat
atcttaattttacctggatttggcaccatctctcatattattatccatagaagatataaa
aaagaatcattcggttccataggaataatttatgctataatcagaattgcagtcattggt
tttattgtatgagctcaccacatattcactgttggcatagatgttgatactcgagcatat
tttacagccgcaactataattattgctattccaacaggaatcaaagtatttagctgatta
gcaactatctatggttcaaaggtaaaatttacaccatcaatattatggtcattaggattt
attttcttattcactataggaggattaacgggtatctgcctatctaactcctcgctagat
attatcttacatgacacatattatgtagtagctcacttccactatgttcttagaatggga
gcagtatttgcaatttttgctggaattacacactgaatatcactaatcactggcatatgc
ccacatcaacgatgattaaaagcacaatttatagtaatatttattggagtaaatataacc
tttttcccacaacacttccttggcttaagtggtataccacgacgatattctgattaccca
gatatttatacgatatggaacactatctcatcgataggagcaattatttcttttatatca
ttgctaatatttatttttattatatgagaaataatgataataaaacgaacaattattaga
agtaaccacatatctacttccatggagtgagaacagatcttaccctctagataccccggc
cgtaatgaccactctgcgttgataccactg
>Olavius_sp_CE14538_4
atgagaccatgaatacaactatcattacaagacccgggatctataacaataatgtcgcta
tcatgattccatgacatattagtattaataataattctcattatcagggtaatcaggtat
atattaatatttgtaataagtaacaaactgaaacatcgcttattaaaagattcccacaaa
gttgaactaatttgaacaattatccctgctattattctattatttatggctataccctca
ttacgtttactatacctaatagacgaaattacaaatcccttaataactcttaaggccaca
ggccatcaatgatattgaagttattcatatagtaactttaactcactagaatataactca
tttataactcaacctgaaaacttaactcaaggaaaaatgcgactattggaagtagataat
cgaattatcttaccaataaaaacagaaattcgactactagtaacagcttcagatgtaatt
cactcatgaacaattccatcgctcggaatcaaggtagatgctattccaggtcgacttaat
caagtatccctgataattaataagcctggaattttctatggtcaatgctcagaaatctgt
ggagccaatcactcatttatgccaattgttgtcgaatcaatcaatataagctcatttata
acatgactaaattcaccatcccactaa
>Olavius_sp_CE14538_5
atgccccgactaccatattttttagtcgacttaagcccttgaccaatttttatagcacta
acaactatatttatagctattggcataattaattgattttattgttataaccccataata
ctatttttagtactcgttatttttatattatcaatacttcagtgatctcgagacactatt
cgagaagcaacatatataggtaaacatacatcccacatacaaaaactgctacgtactgga
ataacactatttattctcagagaagtatgcttttttacatcatttttctgaagatttttt
catatgagccttgcccctagaatagagcttggatgtagttgacccccgactgggattaag
ccaattgatccaataagagtgccacttctaaatacagtaattttattagcttctggattt
actgtaacttgaagtcactatagcctattaaataaaaaacgaataaaatccataaccata
ctaactgtaacagtaattctaggaatatatttcactgttttacaggcaatagagtactac
caatcaagattcaccatagcagacagaatttatgggtccttattttttattataacagga
ttccacggaattcacgttatgattggaagcctatttctattagtaaatatcttccgtata
tttaaaaatcatttttccacatcccatcacttaagctttgaagctgcatcatgatactga
cattttgttgacgtagtatgaattttcctgtatatttgcatctattgatgaggctcataa
>Olavius_sp_CE14538_6
atggcccctacacgtaaaaaacatgaaataataaatataatttcttccagtctaacagac
ttgcctgcacccctaaatatctctttatgatgaaactatggatctctattaagcttattt
ttaatatcacaaattataactggtatctttttatccatacattatctgccaagtactgaa
ctagcattcaagtccctcatacatattagacgtgatgtaaactgaggctgaatactccat
aatatacacataaacggtgcatcaatatttatgttatttatctatactcatgtggctcga
gggatattctataactcatataatatggcagaaacatgaaacacaggaataactattttt
attgtggcaataattacagcatttatgggatatgttctaccttggggtcaaataagtttc
tgaggtgcaaccgtaattactaatattttttcagcaattccatactttggcgagaactta
gtagaatggctttgaggcagcttcactgttgcaggccctacattaaatcgattctttatc
cttcactttattctaccattcattatactatttttaataataatgcactttatatttcta
cactctaatggatcaaataatccacttggaataaactcaaatagagaccgtatctcattt
catatctactttagaagaaaagatatcataggatttacaatatttataacaacttttata
ttagtttcctgtttaataccaaattacttaaatgacccagaaaactttatcgaggcaaat
tccttagtaactcctactcatatccagccagagtgatactttctatgattatatgctatt
cttcgatcaatcccaaataaactaggaggagttctagctttactggccgcaatttttatt
atttttattttaccggtcatgcaccctaaacatataatatcttttagctattatccacta
tcaaagtcattatttttctctatagttacatctgtcttaattctaagttgaattggaata
tgtcctgtggctaacccattcattataattggtcaattatttaggatatcgtactttatt
tactttcttcttaccccatatctattaaagctatggaatgaacttctaacataa
>Olavius_sp_CE14538_7
atgagcccaacactacctattgttaacctaataataataataatttcaggtttaatagcc
atagccttttatacactaatagaacgaaaacttttaggatatgtacaatctcgaaaaggc
ccaaataaacctagaataatcggcataataatcccagtaagtgatgctggaaaattattc
tctaagcaggaaatatcgtcaacaattataaatataagttactatatactagctccggca
ataataataactttatccctccttttatgaccaatctttcctcatatatatcaagcaaca
ttcataaaattctctattatgtactttatatgtattactagtatatcaatttatgcaaca
tttatggccggctgggggtcaagctcaaaatgaggaatattaggagcattacgtggtatt
gcacaaactatttcatatgaagtaaggctatcactaataattatctgctttgccctacat
caatttaaaatagacatattaactatctttcgggagcaatatgtatcaacagctatatta
actgccccattgatattaatgtgattgacatctattttagctgaaacccatcgcgcacct
ttagactttatggagggcgaatcagaattagtatctggatttaacattgaatatagaaga
tcattatttgcattgatttttatatcggaatatataaatatcttactaataagattagtg
actgttagagttaccatgaggaactcattaaatatagagttccttataaaaacaactatt
ctctctcttatttttatctgagctcgcggagctctaccacggctacgttatgactcttta
ataaacaccctatgaaaaaaatttttaccatttagacttctatgattaatggtaacaatg
tcactaacaagaatacactaa
>Olavius_sp_CE14538_8
atggctattgtcaatgatcttatgaaggcactagcaactattataatagctatatcgaca
ataatagctgtttcctcaacaaatatatttatactgtgaatatccatagaattaaatata
ttttcttttattccactaatattaaacaaaatccacacggacgagattaatgcttcaatt
aattattttctagttcaagcctttggatctactattttactaataagaagaacaacactt
attagtatacattggtttacaaacactgctatagtcctattaataatatcaatgcttcta
aagttaggagcctctccatgtttccattgattcccagcagtaatagaaaaaattacatga
ataaattgtttattactgtcttcatggcaaaagattattcctctattctttattttattc
gtcgtctctcccaaaattaataacttgtataccatattagttgccaccctaaattcaatt
actgggggcttaataattcttagacaaacatctataaaaaagatcatagcttattcatct
attacccacactggatgaatattatgtgggcccgtatccggcactccatgcctgtctgta
gcatattttattatatactctacaatcattgcaccactttttattatgctgagaacaact
aataacccaatgatactagatttatgaagaaagcaaaaattatctatagaaatgataatt
tctatattaatcttgttattatccttagggggaatgcccccattaacaggattcgtacaa
aagtttttaatggtaaatattttacttaataatagaactatacttacattgactataatc
gcaggctctcttataaacttatttttctatttaaacattagactatctatacttttaaat
actcaaaacaaaaatatatttatattaaaaactgttaaagtacccattactatcactgtt
ttagctacatctgtcataaccattataataattatactgtag
>Olavius_sp_CE14538_9
atgactataagaatatatggacttttgagattattaattcctccggctatactcataata
ccaatctttcttagaataaaacaaaaaacttgatttgagggtttgtcctcttttgaatgt
gggataaacctaatatctttctcacgaaaaccattctctattcgtttttttttattaatg
gttttattcattatttttgacattgaaattgtattaattttagctataccaataattact
cctctatcctctcaaataatactatttatttttagattcattagcatcttaacagttggt
acaatatacgaatggttagagggatccctaaactgaaaattataa
>Olavius_sp_CE14538_10
atactactaaatttctcattaattctcattaataataaatcaaatcttaaaataattccg
acaatcattattcttataaggcttatatgtatatgtaaataccctattaactggcaccta
tattctatcgatagtggaataatactagactcgctatccataattataattagcttaaga
atatgaattacagctttaataagtttaaccacaaacaagataaaagctaaaaatttattt
acctctacaataattgtcttactatccacatttattttattattctctattaataacctt
atactaatatattttttattcgagacctcactaattccggttctaataataattatatta
tggggtactcagccagaacggaaaaacgcaagattatttattataatatacactgtttct
gcctctttacccatatttataattctattaaagttactaaaaaccaattgttcaacttat
atattactagaaaaaataagcttaccagttatactaaaccaatacgcaaggtgaacaata
ctaattatagcctttatagttaaactaccaatatatagaatacatgcctgacttcctaaa
gcacatgtagaagcaccactagctggatcaatagtgctagctgcaattatattaaaactt
ggagcctacggatttattcgaataagaaagataatcagggtgcccataccaccagtaata
agctatatactaatttcaatagcctctattagatcagtattcatcaacataatgtgctta
cgaattatagacttaaaagccttaattgcttactcttccgtcagccatataggactatta
attatcaggatagcttcaaactctaagttaggaatattcgctagattccttataatgcta
acacatggactaacatcttcatgtatattcatactaacagatattgcatataaaagaaga
aactcacgaaatattattattataaatggaatactatctactgctcctatagtcacatta
atatgactaatcacacttacaacaaacatagcactgccccctagattaaattttattagt
gaaattactattatgataacttcactaatactgtcaaaaataattttatatgtacttata
atatcatgctttagaaccactatatactctctattcttatttataataaccagtcacagt
aacctatatagaataattaatccaattaagcagatttcatccattaatataacactatgc
ctttcacatttatggcccttaattattataatcactatgcctataaaatttatagtgtga
tgctaa
>Olavius_sp_CE14538_11
atgtttaataaacccgtcatactagctattctaagaatttttataataatgctactatca
ctaatcacacgccaacaacacttgctgcccatactattatgcttagagagactaatatta
ctaataactctatatattttaagctataaaatgtatcaatgtataaacattataataaac
ataattattttacttactatgagcgtatcaagcgcaagaattggactatcgttactaatt
agattaagacgtaaagaaggtaatgactctaccatgttcaaaacctttcaaaaatcataa
>Olavius_sp_CE14538_12
atggtaaaatccgtcccaaaacttctatttattttaactactataatattaattgaaaca
atgacactaatactaacaaataatgagtttatcctagaatgagaaatcgtgactctaata
agaataaaaataaaattagattttatgattgaatgaagaaatactttgtactcatctata
gtcatattaatctcaataaacgtaatactgttttcccttgaatacatggtgttagacaaa
aataatctacgatttacatatatcattatatgttttattatgtcaataaacatattaatc
tttatcccaaacattataagcttattgattggatgagacagcctaggaattacttcattt
attctaattatttattacaataatagacgatcaaatagtgctggaatattaacaatatta
ataaaccgacttggagatacattccttcttatatccattatctctacattaaatgtagga
gattgatcaataatagaaactataaacaatcgctattccactatacaatgaatcggaatt
ttaatagcagcaataagaaaaagagctcaaataccatactctagctgattaccggctgcc
atagctgccccgaccccagtatcggcattagttcactcatctacactagtaacagctggc
gtatttcttctatatcgtttaagaaatatagtaaacaactctaatcccataaaaacaatt
attatagcctcaagaattctaacaatattaatagcaggaatcagagcaatatacgaaaat
gacataaaaaaaattatcgctctatcaacacttagacaattgggcttaataatattacct
atatccctaaacttaccatatctaactttattccatatatgcacccatgccatatttaaa
gctttattattcattagtgcagggtgtataatttcaaaaaacattcatacacaagatcta
cgaatatacggtcaatttattaactcttcaccaataatcacatcatctataataattgcc
ttatccgctatagttagtatcccatttatagcaggatactactcaaaacataaaattata
gaatggacttcaatactaccggtaaactgatttatttatataatattacttattagcatt
actttaacaatcatgtacagattacgattactactaatagcggccaagacacccataata
caacctgtattatataaactttacatgcctgacccacttactatctccctagctactata
tcaactataagaattattgtaggaagaatacttcaatgactagccccattaaatcaatat
agtaggatagcttacaaaaatacatatcaatcattaattataaacttaataactttatta
acaatattgtcactcttcccactaactataacaaactataaatatataactaattaccag
ataaagactataagatcaataatatttatattacctatatcaacccaattaataatttta
ccatacctgaaactatcaaaaatactttataagtgtctcgatcagtcatgactggaaaac
attataaacttaggaactatgaaattactattaaccataagaaaacaaaaaaacataaca
atatcaatacacaaatatgatactagcttaaatatctcaatacttatagccatgcttact
acctctattatagccgccctatctatttaa
>Olavius_sp_CE14538_13
atgataactatattatacattattatcacattattatcaataataattatactgacaaac
aatccaataaatctaagcctagtaattattattatatcaataatcatatcattattaatt
agtatagaactatcatcctgatttgctatattattactattaatcttcattggggggcta
atagttatattttcatattttattagatttagatcaaatgatagaatatttatttataga
aagatctatataataaccgttccattaatcactataaaaatatttaatatacatgtccat
agattgccatatacctcagctaaaatctataatctgtactcatctataaacacaagaata
atattaattattgctatagttttactatttataataattcttattacaaaaatagtaaaa
actaataatgccccattacgtggttttacagtaaactag
