# Supplementary material for: Buried treasure in a public repository: Mining mitochondrial genes of 32 annelid species from sequence reads deposited in the Sequence Read Archive (SRA)
Source: PeerJ. 2023 Nov 29;11:e16446. doi: 10.7717/peerj.16446 (PMC10693233; doi:10.7717/peerj.16446)
Supplement: Supplemental Information 4 — These fasta files are provided for reviewers since the gene sequences submitted to GenBank through DDBJ are planned to be disclosed after the publication of the manuscript. The number after a species name corresponding to a gene in the columns in Table S1 (e.g., Abarenicola_pacifica_1 means atp6 of Ab. pacifica). [file peerj-11-16446-s004.zip › fasta_for_reviewers/Bdellodrilus_illuminatus.fasta]

>Bdellodrilus_illuminatus
atgatacccgatattttttcttcatttgattactatgaacacaatcacccatttatattt
ttttcatttattgctattattttattaccgtcttttgaacatttaataaggttttctact
tataacacccttgacaaaaccttatatgaaaaaataaaaatatattttttaaacagtcct
aattttaaaaacaaaaatatttatttttataatcaattaattatatacatttttattcta
attatttatataaatattacaggtttatttccgtacatattctcatgaacttctcatata
atatttacttggtcccttgcttttccttgttgaatttcattagtactatctaggataata
tttaaacccaaacaatttatagctcacttattacccgatggggctcctctatgattaaac
ccagcattagtaatttttgaatccattagaatcttagtacggcctcttacattagctttt
cgacttgcagctaatataagtgccggtcatattgttttaattttaataacttctttttta
gtaccattattattcaactgtagtataacaactattactttattaataactcttacattc
tttactatatttgaaatagcaatttgcataattcaagcgtttattttctttttacttcta
tcattatacattaatgaccatacataa
>Bdellodrilus_illuminatus_2
atgcgatgactattttcaacaaaccataaagacattggtactttatactttatatttggc
gcttgatcagcaatagtagggactgcaataagagtaattattcgaatagaattagcccaa
ccaggatcattacttaatgatagacaattatataatacactaattactgctcatgggtta
gtaataattttttttatgttaatacctattttaattggtggatttggaaattgactatta
cccttaatattaggctcacctgatatagcattcccccgattaaataatttaagattttga
ctactgcctgcatcaattatcatacttgtactttcagccctagctgaatcaggcgtaggt
gcaggatgaacggtttatcctccgttatcttcccttccattccatgaaggtccttctgtt
gacttagcaattttttctttacatctagcaggagcttcatctattcttggttcattaaac
tttataactacagttataaatatacgctgaacaggaataactctagacaaaactccatta
tttgtttgagctacatttattactgtaattatacttttattatccttacctgtatttgct
ggtgctattactatactattaactgatcgtaattttaatacttctttttttgaccccgca
ggagggggggaccctattttattccaacatttattttgattcttcgggcacccagaagtt
tatattttaattttacccggatttggagctatttctcatattgtttctcataatactaat
aaaccaaatgtgtttggtcaagtagggataatctacgcaattattacaattagaatttta
ggatttttagtatgggcccatcatatatttacagttggaatagatattgattcacgaggt
tattttatagcagccaccataataattgcaattcctactggtgtaaaagtatttagatga
cttgctagaatttttggttcaaacaacctaaatgagcctagaataatttgagtgctcgga
tttatttttctatttactcttggaggattgacaggattaatagtagcttctgctccatta
gacactatatttcatgatacttactatgtagtagctcattttcactatgtattaagaata
ggggcagcctttgctatatttgcagcttttactcattgatttcctttattctctggttta
aacatatcaaaaattttagcaaaagctcaatttttcttaatgtttattggagttaatata
accttttttcctcaacacttcttaggtttaaacggaatacctcgacgaattaatgactac
cctgatatatttttcacttgaaatatagtctctaccttcggatctattatttctacatta
gcttcatttatatttatctttatattatgagaagcgttttcttcacaacgcataacagta
ttttccccatactctagaacatcaatagaatgaatttcaccgattactccaattgattat
cataatttaaatgaaagaggtttaatcaaagtatact
>Bdellodrilus_illuminatus_3
atttatatccccttttgaaatggttttctctttcaagacccctcatctaaaattataaat
attttatctgatatacatgactattatataattttattaactttaattacaattttagta
ttctcgttattaattattattataactaacaaaaaaagtgaccgaaccttttttagccat
gaaaatatagaaaatttatgaattattggccctttttcaattttatgtttagtaatttat
ccttcagtaaatataatattttcgaatgaagattttttaaaccccgatgtatctgttaaa
gttgttggccaccaatgatactgatcatatgagtatagaaattttaatttagaaccctat
gattcttatataattaatgaaaatgatttaactaacagagattttcgattactagaagta
gataaccgattaattttaccttacggattaacttcacaattattaatttctgctagagat
gttcttcattcttgggcaattccatccctaggattaaaattagacgctgccccaggtcgc
ttaaaccaaacatgctttaaacctcttatctatggtttgctatatgggcaatgttccgaa
atctgtggagtaaatcattcattcataccaatttcaattgaaattattaaaccaagaaga
tttttaatatgaattaaaactatataa
>Bdellodrilus_illuminatus_4
ttgaatcgatcaccttttcacctagtagaattaagaccatgacctgtaacatcttcaatt
agagcattatgtttaactttaggcttagtgtcatgatttcatggatattctgtattaatt
ttattaataagattttttataataattttatcaatataccaatgatgacgtgatatctca
cgagaaggagtatttaaaggagctcatatacataaagttgtatccggattatcaatagga
ataattttatttattacatatgaagtatgattttttattacctttttttgagcctacttc
catataagctaccaaccagctaccgaactaggagctaaatgaccaccaatcggaatagac
attttaaacccgttcaggattcctttattaaatactgcagtattattagcctcaggaata
actattacttgagctcatcatagaataattaataaagataaatttaacttctccctagcc
ttatcaataacaattatactcggactctattttactatccttcaattaagtgaatataat
ttagcttctttttccattagagatagagtatatgggactacattttacgtaactacaggt
tttcatggagctcatgtattaattggaactatatttttagttacgtgttttttacgatca
ttatcacaacaatactcgtctaaccatcattttggatttatagcagcagcttgatattgg
cactttgtagacgtaatttgaatctgtttatttactagaatatattgatgaggttcat
>Bdellodrilus_illuminatus_5
atgcataaacctttacgaacatctcatccattaattaaaattataaatcaatcactatat
gatctgcctaccccaattaatatttctgtatggtgaaattatggctcattactaggaata
acattaacccttcaaacaattacaggtatttttttaactatacattatgcccctaatata
gatattgcattttcatcaattatacatattactcgagaagttgaatgaggatgattaatc
cggtacatccataggaatggagcatctatattttttttatttatatacctacatataagc
cgaggattatactacatatcatttaatttaatagaaacatgaagtgtaggagttattatt
tatattttaactgtagctaccgcatttatagggtatgttctcccttgaggacaaataaga
ttttgagcagctacagtaattactaacatactaactactattccctatatagggaaaata
ttaactgaatggttatgggggggttttgctattgataacccaacattaaatcgattcttt
gctttccattttattctaccttttattctaatattattatcagtaattcatctattattt
ttacaccaaacaggttctaataaccctctaggaattaattcaaattctgataaaattcct
tttcacccttaccacacaattaaagattctattggatttatttttactttttctatacta
atattattagtactatttgcacctaattattttaatgaccctgaaaacttcatcttatca
aatccctcaattactcctattcatattaaacctgaatgatacttcctatgagtctatgct
attttacgcgcaatcccaaataaactaggtggagtagtagctgctttttctgcaatatta
attatactaaccttaccatttacaataattataaatttaaaatctgtctcattttaccct
ctaataaaaattatatattgaactttcatttctacatttattattctttcatgaattgga
gcccaacctgtagaagacccttatattttaactggccaaattttcacatgtttatatttt
atattctttattttaacccctttaactatgttcctatcggataaatttacaaattaa
>Bdellodrilus_illuminatus_6
ataatctatttaatttcaattattttaaacttagctatagctatacttgctatagctttt
ttcactcttatagaacgaaaatttttagggtattttcatttacgaaaagggcctaataaa
gtaataataataggtattcctcaaccatttgcagatgcaattaaattatttattaaacaa
caaatttcaccctcaaaatcaaataaattaattttttttttagctcctatattttcatta
actttatgtgttatattatgaataacctatccccatataaatgtttctaaatgatttcaa
ttctctattttatactttctttgtgtatcaagaataaatgtatacgcattatttttaact
ggctgagcttcaaattctaaatatgctttattaggtgcattacgtggagttgctcaaacc
atctcatatgaaatctctatagtactaattttattaggccccttatatttaatactaaat
atagaaatatctttaatttcattcactaccttaataccattcattgtattaattatacct
tatataattatatgattctcaactaatctagcagaaacaaaccgagctccgtttgatttt
gctgaaggtgagtctgagttagtctcaggatttaatattgaatttggatcagtaacattt
gcctttatttttatagcagaatatgctaatattttatttataagattaatcactggatta
atatttttacaaaggtttataaaaattctaaatttaagcatcgtaattataactacaatt
atttcaattttatttatctgggtacgagcttcctacccacgaatacgatatgatttttta
ataatgttagcatgaaaagcttttcttcctgtaactctgataatatctatatttctaatt
ttactaaattgatattaa
>Bdellodrilus_illuminatus_7
attttcaatcctataataaacatagctatatttatattacttttaagtactactttagta
gtattatcctcaagatgattaataatatggctactaatagaatttaatataataatattt
atcccattcctaaatttcaaaattataaataatgaagttgaagcttctattaaatatttt
ttagcccaagctacaggatctgccattttaattttttcaactatcccaattaaccccaat
tattatagatactatatgttactattcgctctttttataaaaattggtagtgccccatgt
tatttttgatttgtgtcagtaataaaagcttcaaattgaataacttgctcactattaata
acttgacaaaaattagccccattatatataatatcaaaaatttcattatctttaaatttt
atatttatattagtatcattagctaatattttaattgggggtatatttggattaaaccaa
tcaagaataaaaagacttctagcttattcaagagtctcacatttaggatgaataataata
cttatacatcatacctgtataatatctatatgaaaatatttaactatttatctaataatc
ttaatacccttatgctgtataataattaaaataaggcctaaaaacaataatcaattattt
aatattagtatcataaataacacttcttctattttaatgtcaattatattactatcatta
gctggtgttcctcctctatcgggatttttacttaaacttatagcattattcccaattact
ttattaaatataaaccattcaattattatagttatattttccattttctctttatatata
tatttatctttaatactcccaggaactttaattactaatatttcaacaaaactatattca
tataaaataataataaaagtgtccctaataaatatattccttatccctgcaattttaatt
ttatatgcgatgactattttcaacaaaccataa
>Bdellodrilus_illuminatus_8
atattaatacctatttttattattgcatttattactccaattttattaatttttttagca
tatttattaaattttcgatctataataaggcgaataaaactatcaccttttgaatgtgga
tttgagccaataaatttttctcgaattccattttccatacgatttttcatactagtgatt
atttttatagtatttgatattgaaattatactattattacccctacctacaatatggaac
ataaattttatactaccaaattttataatcttggggtttttatccattttattgttaggt
ttaattcatgaattaactgaaggaactatttcatgagcaaaatag
>Bdellodrilus_illuminatus_9
atgctaaaaatttttatcccttcaattctcatgctctttatttataaaaataaatattac
tggtacatctgcatatcagcaataattttattatctttatttacattttctaatatacaa
ccctcccttttaatatttagatcttggttatctattgatcaaactagaaatatcttaatt
attttaactttatgaatttcatctataatacctatagccaattttaaaattaaaagaata
ataattaaccataaaatatttataattactgtaattattttatttataatactaatattg
gcttttaggtcatcttcactattgctattttacctatgatttgaggcatctttaattccc
acaatatttttaatcatactatgggggtaccagccagaacgattaacagctagcttatac
ttaataatgtacactatcacagcttccttaccattacttttaataattatgttagtttat
aaaaatataaattttatagtaataaatcttttaatccaatctaattataaatttatacca
ttttctactctgagaagaatcatacttagaatagcctttatagttaaacttcctatatat
tttgttcatttatgattaccaaaagctcatgttgaagccccaatttcaggttcaatagtt
ctagctgctgttttactgaaattagggggttacggccttcttcgaattagtcaaatattt
actttaataagtaagtcaacaacttttatatttattagaatttcaataatcggagctatg
ataactagtcttatttgtatacgtcaatcagatataaaatctttaattgcctactcatca
gtaggtcatataggcttactaattgttggcttaataactttctcaaatattggttatagg
ggagccgtaattatgataattgctcatggattttcctcctctgctttatttgtcttagca
aatttaacatacgaaaaatttaatacacgaagactttatatatctaaaagtttatcaact
ttagcccctataataacatgatgatgatttatctttattattttcaatatagctgctccc
ccatcatcaaacttaataagtgaaattttattattcatatcagcctcttcaaaatcattg
ttactattatttccatttataatcattagatttttaactgcagcttattcatgaatctta
tatggccttttaaaccatggtaaatttaataaaatatcaatttctaatttatctattaat
ccaaaagatcatctacttttattaatacatttattccctatatgcgctatatttaaacct
ttattaattataggat
>Bdellodrilus_illuminatus_10
attctgtcaactttatctctattatacttattccctataattactttattaaacctaata
aaaaacaataaaaaatttttaatgagcttattatccttagaaataattactttatcttta
attttatttattttgttaaatatgtatttttataattcaattaacttagttttattaatt
ataattctaacatttagagcttgtgaagctagaattggcttatctttattagtaattatg
tcccgatctataggctctgataaattaaactttttaaatataataaaatgctaa
>Bdellodrilus_illuminatus_11
atgaaattaaatattaacttaattactcctactatcttaataagagcttcattagtccca
ctcgtaatttccatatcctgtttatatataaaccatataattatctattcatgagatttt
ataaatactagtttatttagtattcaaataatggttatatttgattttaaaggtataatt
ttttccagtgtagttttatttatttctagaaatgtaataattttttcgaatacttatata
aaaagagataaatttatcaatcggtttactttattagttctagcctttattttatccata
aatcttttaattttaatcccccatttaattatacttcttttaggctgagatggcctaggc
attatctcatttattttagtaatttactaccaaaattctaaatccttagctgcaggatta
atcacagctttaaggaatcgaattggggatgttcttattttatcttcaattgctttatca
ttaaactatggccaatgatttttatttttaaaaccgaataatatagaatatactaatgtc
ataattttaatattaatgtttgcttctatgactaaaagagcccaaattccattttctaga
tgattacctgctgctatagcagcacccacacctgtgtctgcattagtacattcctccaca
ttagtaactgcaggggtatttttattagtacgcttttactcatttttatgcctatacccc
atattttataaggttctaataatatcatccatagttactttgattatatctggtttatgt
gcaataatagaaatagatataaaaaaaattattgccctatcaacattaagacagttgggc
ttaataatattaagtctttcattaataatgccctctctaacctttatacatctaattatt
catgctttattcaaagctttactatttatttgtgctggttcattaattaacttacacata
cataggcaagatatacgatgaataggaaatttaggctctcaaactcctttaatttcaaga
gctataattttatcttgtttaactatatctgggataccttttctatcagctttttattct
aaagacatgatcttagaacaaagaataaattcaataaatagtgcatttacaataattata
ctgtatatatctttgatccttacgtctatatatagcatacgtttattattctctatttta
tttattaataaaaaaagaacaccttattttttattaacagaaataacactaacaactcca
ttattacttttatccttagtatctatactttttggtttattttattcatggctaaataga
tctattcatataaatcctttacctgtatgactattaattatacctagattactaataatt
gctggtattttattctctataatttgagtatacaaaatagatttaattaaaagttatatt
ttaatatttttatcttcaatatgattttttaattattttaggtcccagtttttaataaaa
tattcaataaaaacttctaaatacagacttgaaataatagactcctcttgattagaaata
ctaataagaggctcccctataaatatagcaataaattcgtataacctttatttaaaaaat
gcatattataacccagtaaatttaatttgaaggtcagttttatttataattgttttaatt
tctatttattag
>Bdellodrilus_illuminatus_12
ataattatagttacttctattttaacagcatcaatattttctattattataacctcaaca
ccaataacccttgggctaaatattttaatttcttccatctttatatcattttatatttat
atattcttatctatatgatatgcctttttattaatcctaatttatattggaggaatatta
ataatatttgcatacatagtatccttaactccaaatatttatttaataatagaatctcat
accataactattctaactacaactataatgatagtacctttaatatacacctcctactta
atagtacctataaattcttatagaaattgttcatctaatttatactgtccatcaatattt
tgtagatttataataataattcttattttattaattgttttagtaatagtttcaaaaata
gtactaacctctaaaggacctttacgtccatttatatatgcataa
