# Supplementary material for: Buried treasure in a public repository: Mining mitochondrial genes of 32 annelid species from sequence reads deposited in the Sequence Read Archive (SRA)
Source: PeerJ. 2023 Nov 29;11:e16446. doi: 10.7717/peerj.16446 (PMC10693233; doi:10.7717/peerj.16446)
Supplement: Supplemental Information 4 — These fasta files are provided for reviewers since the gene sequences submitted to GenBank through DDBJ are planned to be disclosed after the publication of the manuscript. The number after a species name corresponding to a gene in the columns in Table S1 (e.g., Abarenicola_pacifica_1 means atp6 of Ab. pacifica). [file peerj-11-16446-s004.zip › fasta_for_reviewers/Kincaidiana_sp.fasta]

>Kincaidiana_sp
atgataacagatattttttcatccttcgactcaacagaatttaatacctttattccaata
aactttattttcctagctattattttaattgtgacatcctatattcaatcaacattctga
aattctccaaatcgctccttatcaaatatgactcctatattattaacaatttttgctcag
ttaacacgaacctcaagaaaagcccttaaaggattcagattagccatcacagtgttattt
attataattattattattaatcttgcaggtctaattccatatacctttagagtgtctacc
catttaattttcacactaacatttggatttccactatgagtatccttaattttatctagg
gcaacccataatcctaaagcatttgttgcccatttcttaccagatggagccccactatga
ctaaatccatttctagtattaattgaaacaacaagaattgctgttcgacctcttacccta
tcattccgattagcagcaaacataagtgcaggacatattgttctcagattaattggaatc
tatcttacaggagccctatttaatagattctcttccacacttcttttaacatttttatca
acaggatatattctattcgaaatagcaatttgcctaattcaagcatacattttctgtctc
ctcctatccctctactcagacgatcactctcactaa
>Kincaidiana_sp_2
atgccacatttatcccccataagatgacttatagccattgttatattctgagccctcata
tatattataatccccatatactgatgaaattcaccaactaaattaaatatctccgacaca
caacaatcttcatcaaaaacaatttcttcatgaacatgaaactaa
>Kincaidiana_sp_3
atgcgctgactttattcaacaaatcataaagacattggaacactttactttattcttggt
gtttgagccggaatagtaggagcaggaataagactcctaattcgaattgaactaactcaa
ccaggatcatttctaggaagagatcaattatataatacaatagtaacagctcacgccttt
attatgattttcttcatagtaataccaatatttattggggggtttggaaactgaatactc
cccctaatactaggtgccccagatatagcatttccacgtcttaataatttaagattttga
cttctacccccatctttaattcttttagtatcttcagctgccgtagaaaaaggagcaggt
actggatgaacagtttatcctccacttgcaagaaaccttgcccatgcaggaccatctgta
gatctagcaattttttctcttcatctagctggtgcctcatcaattctaggtgccctaaac
ttcattacaacagtaattaatatacgatgaaaaggactacgacttgagcgaatccctcta
tttgtatgagctgtcaccattacagttgttcttttattactttcacttccagttcttgcc
ggagcaattaccatactattaacagaccgaaatcttaatacttcattcttcgatcctgcc
ggaggaggagacccagtattataccaacacctattctgattctttggtcatccagaagta
tacattttaattcttccaggatttggtgcagtatcccacattgtagcccattattctgcc
aaaatagagccatttggagttcttggtataatttatgctataattggaattgccgtttta
ggattcatcgtatgagcccaccatatattcacagtaggcctagacgtagatacccgagcc
tactttacagccgcaacaatagtaattgctgtacctacaggaattaaagtatttagatga
ctagctaccctacacggaacaaaaattaaatttgagactcctatactatgagtgctagga
tttattttcttatttacaataggaggactaacaggaattatcctttctaattcttctcta
gatgtaatactacatgatacttactatgttgtagcacacttccactatgtattaagaatg
ggtgcagtattcgcgctatttgccgcatttacccattgatttcctctaataactggccta
aatcttcatgcacgatgaactaaagcccaatttttcttaatattcatcggagtaaatata
acattctttccacaacacttcttaggtctaagaggaataccacgacggtattcagactac
cctgatgccttaataaaatgaaatgtagtatcctcaataggatccttaatttctttcgta
gccctcatattctttatttttattctatgagaagcctttgctgctcaacgaggagtaatc
tcaagatctcatatgccatcttccatagaatgatcagacccaattctacctctagacttt
cataatttaagagaaacaggaattattacaactccccaccactaa
>Kincaidiana_sp_4
atgccattttgaggccaaatttcattacaagacgcaggttcccccgtaatagtacaacta
attcaatttcatgatcatgccctcctagtattaacactagtagtaacagttattggttat
gcactaagtgtaattatatctaacaaatatacaaatcgaaatattctagaagctcaagaa
gtagagacagtatgaacaattcttcctgctgttattcttctattcctagccgtaccatct
ctccgtctactatatattatagatgaaattagaacaccctcagttacactaaaagcaatt
ggacaccaatgatactgaagatatgaatattcagacttcatgtcagtagaaatagattca
tacataacatctactgaagatctaaaaccaggtgaatatcgactactagaaacagacaat
cgagtagtactaccaagtaatttagaagtacgagtactagtaacagctgcagatgtaatt
cattcatgagcggttcccgcacttggagtaaaagtagatgcaatcccaggacgactaaat
caaattggatttacaatcttaactcctggagttttttatggccaatgctcagaaatctgt
ggagcaaaccatacatttatacctatcgctattgaagcaattgatgctaaagagtttact
tcatgaatcgtaaaagctgccataaaccaataa
>Kincaidiana_sp_5
atgattcgtcaaccatttcacttagtagaattcagcccatgaccattaacctccgcagca
ggagctctatgcctaacaataggaatagttagatgattccacggatacggaatattcctt
ttagggattgctaccctacttctctcactatcaataattcaatgatgacgagatgtaatc
cgagaagcaacatttataggacatcacacctcatatgtaacaaaagggcttcgatgagga
ataatcctatttattacatcagaagtttgctttttcttcgcattcttttgagcattcttc
catagaagactctcacctactccagaaattggatgcagatgaccccctcaaggaatcacc
ccactaaatccatttagagtacctttattaaacacagcagtactattagcctcaggagta
actgttacatgagcccatcatagattaatagaaggtgaccgaccaagagccattcaagcc
ctagcagtcacagtaatcctaggaggatactttacatttcttcaagccggtgaatacgca
gtagctccatttactattgcagatagggtttatggctcaacattctttgtagccactgga
ttccacggccttcatgtattaattggctcctcattcctcttagtatgcctaatacgaact
attatacatcatttctcatcaggacaccattttgggttcgaagcggccgcatgatactga
catttcgtcgatgttgtatgaatttgtttatatatctgcgtttattgatgaggatcctaa
>Kincaidiana_sp_6
atacgaacaacccacccactatttaaagttattaacaactcactaattgacctacccgca
ccaaataatatttcaatttgatgaaattatggatctctactaggtttatgcctagtagtc
caaacacttacaggcctattccttaccatacattatgcacctaacatcgaaatagcattt
tcatcagtaatacatatttcacgagatgtagaatacggatgattaatccgctatatccat
gctaatggaggatctatattctttctatttatttacttacatgctggccgcggaatttac
tacgggtcctatctatttgttgaaacatgaaatctaggagtgatcctatttattataaca
atagcaacagcatttataggttatgtactaccctgaggacaaataagattctgaggggcc
actgttattaccaatatcttctccgctattccttatatcggtactgcactagtacagtga
atctgaggaggcttcgcagtagataatgccactctaaatcgattctttgcattccacttt
attcttccctttctaataatagccgtaacaattcttcatattatatttctacaccaaaca
ggatcaaacaacccaattggcatcaactgtgattcagaccgaatcccatttcactcatat
tactcaattaaagacgccgtaggatatgtaatagccttatttggacttctcctaatcgta
acatttaccccaaatgtatttacagacccagaaaattttcttcttgccaaccctctagta
actccagtacacattaaaccagaatgatacttcctatgaatctatgctattcttcgatca
attcctaataaactaggaggggtgattgcactagcagcttcattcttaattctctttatc
ttacctataactcacataataaataaacgaagattatcattctacccaattaatcaattt
atattttgaattctagtatcttctttccttgttcttacatgaattggaggacgacctgtt
gaagaaccttatgtaattattggtcaaatatttactgcaatctacttcctatatttcctt
attaatcctctattaagtgctgcctgagataaacttctaaaataa
>Kincaidiana_sp_7
gggattcctcaaccattcgcagatgccatcaagttatttgtaaaagagcaagctttccca
cttcctgcaaatcgagcaccatttattgctgctccagttctaggactaattcttgcatta
ataatatgagcaattttcccatattccaatacttcattctgaatccaatttggggttcta
tactttttatgtgtctcaagaataaatgtatactcaacatttttagccggttgatgctca
aactctaaatatgctcttcttggtgcactccgaggagtcgcacaaacaatttcatatgaa
gtaagaatagctttaattttaataagagcccttcttattaatataaccttagatttttct
attatatctaattacatatattcatgagttatgtttatatgcctaccagtaagaattata
tgatttattactaatttagcagaaacaaaccgcactccatttgactttgccgaaggagag
tcagaattagtatcaggattcaatgtagagtatagaagaggaatatttgctttaatcttc
atagcagaatatgctaatattttagtaataagagtattcacagcagtactatttatagga
tcatttataaatatcttaagattacccctattatttaaagccctgttaatttcaattcta
tttatttgagttcgcgcaaccttacctcgaatgcgatatgattctctaataatattaacc
tgaaaatccttcctcccatttgccttagccatcctaattttacttctacctataaccata
atactaaactaa
>Kincaidiana_sp_8
atttatagaccaagaatatttattgcatcttttacactagtactaagaacagtcatagca
atctcaagttcaaattgactgtgcatttgagcagctatagaactaaacctcctaagattt
attccaattttactcagatctaagtccaaccaagaaaatgaagcagccatgaaatatttt
ttagctcaggcccttggatcttctcttctattattttcaagatttagcctatgatttcaa
tttccacttattaaacacacaatatatattttattaacattttctatcctattaaaacta
ggaagattcccatgccacttctgatttccatctgttataacctcctcaagatgaatagcc
tgtttaattcttgctacatgacaaaaactagctccattatcaattcttgccataatttta
attcaaaaatcctcaacaattatatttattattgcttccataaatgcactaattggtgga
ataataggaataaatcaatctcatctacgaacaataatagcctactcgtcaattggtcat
ataggatgaataataggacttctatctattaaagcctccacatactgtatgctatattac
ttaatttatgtaatattaatctgtccaatcttcttgttattttatttcttgtcaacaaaa
acattatcatcagcaaacaaaatatcaaattatcctttaataattcaagcctccctcatc
gtaatacttttatcattatccgggctaccaccattaacaggatttatacctaaatttgtt
gttcttactatgttatttggtactaatacaattctagcaattattttaattattggttcc
cttataacactatatttctacttaaacatcgccatatctataacaattaatctacaaccg
tcaatagtaaagcatcaacttaccaattcaataaatacatttattctaactagaacaata
gcactagtatttatacctattatcttcataatataa
>Kincaidiana_sp_9
atgaatcttataactacttccacattaattgctgcagcaattccaatcctagtatacttt
ctagcttgatgtttatcttaccgttcaatagcagaccgagaaaaatcttctccttttgaa
tgtggatttgacccaagaaataatgctcgaattccattctctatacggttcttccttcta
gcaattatttttattgtatttgatattgaaattgttctactaacacctatacctttaata
actaatttcgttaaccccttatcctttatacttatttgtctagtatttcttattatttta
cttcttggactccttcatgaatgaaaagaaggctctctagattgatcaatataa
>Kincaidiana_sp_10
atgctagccctagaactcacaatagtctccgtgctcctactatcaattattactaaatat
tactgacttatctcaatctctgttctaataacttcctctgtaatttttatagcctcttca
tactcatccttctatatattcattagaaggtgatcaagaattgatacaatagcctcttca
ttaattgctttatcattatgaatcaccgccatgataatttttgccagaactaaaatctat
aatacatcccaacgcccaaaacaatttgtagcaatatgcatgattcttcttattatttta
atcaactgtttttcagcctctaacctaatttcattttatatttgatttgaagcttcatta
atcccaacaatactcttgattataatttgaggctaccagccagaacgctcacaagcaaga
atatacttcatactctacacagtaatggcctcccttccaatactaggagctatctgcaaa
atttactttgcatcaaaaacaggctcaataccactattttcagggtttatttttccattg
gactattctaatatccatttagcttgaatattaacaattataggttttctagtaaagtta
cctctatattcagtccatttatgattaccaaaagcacatgttgaagctccagtagccgga
tctataatcttagctgcagtattactaaaactaggaggctatggaatacttcgtataaac
tccctatttccctatataagtaaaactcttctcccatttattagaagactagccctagta
ggggcagtaatcaccagtctaatctgtcttcgacaatcagacttaaagtcattaattgcc
tattcatcagttggacacataggattaataattgcaggtgccataactgcaacaaaatga
ggtataataggagccctagcaataataatcgcccatgggttaagctcctcagccctattt
gttatagcaaacttaaattatgagtcagcctctacgcgaagaatcttcctttcaaaagga
gtaataatatttacccctattataacactgtgatgattcctttttacaattagaaacata
gcagctccgccatcaattaatcttctaagtgaaatcatactaattacttcaataacttca
gtctcattaacagctataatcccacttgggttaattagattttttactgccggttattca
ctatatatatactctgccatcaatcatggtcatccaagaatttacaccaatccataccca
ggtgtcaagagaaaagaaatacttcttctagtttctcatttattccctatcgtagctatc
attctaaaaccagaattaatcactttatgaacttaa
>Kincaidiana_sp_11
atagcagatgataaatttattgaccgctttacaattcttgttctactatttgtgttgtca
ataaacttattaatttatttacctcactttataattttactattaggttgagatgggtta
ggaattgtatccttcattttagtagtttattaccaaaatccaaaatctcttgctgctggt
ataattacagcaataactaaccgaattggggatgtaatacttcttctatctattgctctt
acactaaatcaaggacactgaaacattattaatatgtgaacagagtctagatttctagga
tgacaaactggaataattatagttgctgctataacaaaaagggcccaaatacccttctct
agttgattaccagcagctatagctgccccaacacctgtctctgctttagttcattcatca
actctagtaacagcaggtgtgtttcttcttgttcgattttatccattcttacacacaatt
aaatgatttaatacagttcttctatttattgccgtaactacaatactaatggccggaatt
agggcaacaaccgaatgtgacataaaaaaaattattgcattatccactttaagccaatta
ggaatgataataacaagtctaggattaaacttgcctcacctagcttattttcacatagtt
acacatgctctatttaaagcccttctatttgtatgtgcaggaacatttattaacagtcat
agccacagacaagatctacgatgaataggaaatctggcaaatcaaatacctacagcatct
tcatgtattttaattgctaatatggccctatgtgggtttccttttatagcaggcttctat
tcaaaagacttaattttagaagcctcactattttacattggtaatactactataatctta
ttaattttctttgccgtaggtttaacatccttttatagaattcgatttatatttgcagta
atatgaaggcccataaacaggacgtcctatatcttccttaatgagccgaaatcagttacc
acccccatgattattttatccctattttctatttttataggggcagtaatagtatgaatg
tatcctatatataacgactcactatttttaactaaggcagaaaaatttatgccgttatca
attaccttactaggtgcaatgtcaggctgatcaatatcatcctcaaaaacactactatct
tttccaaaactacaatatatatcatgcttaatgtgatttttagtccccctatcctcacaa
tttgttttaaagcaaccatttattgtagctaaaaactcacttaccttagtagatcaatca
tgacttgaatcatttggtggttatggatcaaactataaattaataactataagcaataac
attatagcctcttctctaggaactccttctgggtatcttttaatatctatatttacaata
atactagtagctgcctctattacccttatttaa
>Kincaidiana_sp_12
atgacagccattataatcttatgtatagtatccgcatcctttactacatttcttgcacaa
acaccactaataataggactaaatatcattatcatctcattacttctagcctgatccttt
gctagattatatagatcatgatatgccttcctaatttttttaatctacgtaggaggaatg
ctagtaatatttgcttactttgttgcaattactccaaatcaacaaataagccttcttcct
aatatcaaaatattcatttcatccttcttaattttaagaatactttatatcttaacaaac
tcctcaactccacttcaatcccaaagaaacttttatatttcaactttatacacctcaaac
aacataccaatactatttatactaattataattcttcttattacaataattttagtagta
aaaattacagcacgatctaaaggtcctctacgaccattcttctaa
