# Supplementary material for: Buried treasure in a public repository: Mining mitochondrial genes of 32 annelid species from sequence reads deposited in the Sequence Read Archive (SRA)
Source: PeerJ. 2023 Nov 29;11:e16446. doi: 10.7717/peerj.16446 (PMC10693233; doi:10.7717/peerj.16446)
Supplement: Supplemental Information 4 — These fasta files are provided for reviewers since the gene sequences submitted to GenBank through DDBJ are planned to be disclosed after the publication of the manuscript. The number after a species name corresponding to a gene in the columns in Table S1 (e.g., Abarenicola_pacifica_1 means atp6 of Ab. pacifica). [file peerj-11-16446-s004.zip › fasta_for_reviewers/Abarenicola_pacifica.fasta]

>Abarenicola_pacifica
atgttaatagacatcttctctgcttttgaccccgcaacaagatccctgtatactagaaga
ccctctatcattttttgaacaaccaacttatttctagttattttggtctcttcatctttt
tgactatcacctaaccgactatttcaactttcctcattacctatagacaccatatttgga
caagccacacgaacatcaggtattcacttaaaagggttttcaactattttaacagcactt
tttcttataattattgtagttaatcttacaggacttatcccctatgtatttagagcatca
agacatcttttttttacactgtctctcggccttccaatctgatttagtcttattatatcc
ggagctgcccacaacccaacaagcttcaccgcttctttattaccaggaggagcccctgac
tgacttaacccttttctagtaattattgaaaccattagaatcacagtacgcccaattact
ctatcattccgattagcggccaacataagagcaggacatattgttctaggcctaatcgga
atttatgctgcaggagctatcttttcatcgactacagcaactatcactttatttcttatt
caaattctatatattatattcgaaataggaatctgtctaattcaagcctatattttttgc
cttcttctctctctctatgcagatgaccaccctacagtttaa
>Abarenicola_pacifica_2
atgccacacctcgcccctatatcatgaattctagcccccattatatttatatttatttta
gcccttttattttcaactacatgatgacaacatactccaaaattcccacaactaaataaa
ttatctacctcaaataaactctcaactttctcctcttgaacatgaaactaa
>Abarenicola_pacifica_3
atgcgatgactttactccacaaaccataaagatattggaacaatatatttcatcttcggt
gtatgagctggtctcttaggaacatcaataagactcctaatccgtaccgaacttggtcaa
cccggctccttcttaggaagtgaccaactctataacacaattgtaactgcacacgctttc
ttaataattttttttctagttatacccgtattcattggaggatttggaaactgacttgtt
ccccttatactaggggctcccgacatggcctttcctcgtataaataatataagattttga
cttcttcctccttcattaaccctccttttagcatcagctgctgttgaaaaaggagttggg
acaggatgaactgtgtatcctccccttgcaagaaacctagctcatgcaggtccttctgta
gacctagctattttttccctgcatattgcaggagcctcctctattctaggagctattaac
tttattacaactgtcatcaatatacgatgaaaaggactacgtttagaacgagtaccactc
tttgtatgagccgtaaaaattacagcaatcctattacttctatccctcccagtattagca
ggagctatcacaatacttcttacagatcgtaacctaaatacagcattcttcgatcctgca
ggagggggagatcctgtattatatcaacacctattttgattttttggtcacccagaagtc
tatattttaattcttccaggatttggcgcaatttcacacatcgttactcattatgcaggt
aaattagaaccatttgggacacttggaataatctatgctatactaggtattggaatttta
ggcttcatcgtgtgggcccaccatatatttacagtaggtatagacgtagacacacgggca
tatttcacagccgctactataattattgcagtaccaacaggtattaaagtatttagatgg
ttagctactattataggttcacgtgtaaaattcgaaacccctatattatgagcactaggt
tttatttttctatttactgcaggaggtttaacaggaatcatactatcaaactcatcccta
gatattatacttcatgacacatactatgtagttgcacacttccattatgtattaagaatg
ggtgctgtatttgctatctttgcggggtttaatcattgatttccactatttacaggttta
acccttcacgcacgatgagcaaaaatacacttctttattatatttattggggttaacctt
actttcttcccccaacactttttaggtttaagaggcataccacgacgatattcagattat
ccagatgcatatacaaaatgaaatattatctcatccattggatctataatttcatttatt
gctctaatcttctttatttttattctatgagaagctttctctgcacaacgtggtgttatt
ggcctctcacatatacctacctctctagaatggcaagaccatctcccacttgatttccac
aatatacctgaaactggaattatcacccatcctggaatatttaaccccaataaataa
>Abarenicola_pacifica_4
atggcaaactgaggacaattaatatttcaagacgccgcctctccggtaataacccaactc
atcgcttttcatgatcatgcaatacttgtcttaacactagtaacatctatcgtaggttat
gccctaacaacacttttatttaataagctttcctgccgaacaattctcgaagcacaacaa
atcgaaacaatttgaacaatcctcccagcagtcacccttttatttttagcccttccttcc
cttcgccttttatacttaatagacgaagttagacacccctcattaactattaaagcaatt
ggccaccaatgatactggagatatgaatactcagatttctgaaaacttgaatttgattca
tatatactaccaactgaagaccttaaagacggtgagtttcgtcttctagaagtagaccac
cgagcagttgtacctataggagtagaaacacgtattttagtaacatcttcggacgtaatt
cactcatggacaatccctgccctaggagtaaaagcagatgccatcccaggacgactaaac
caaatcggcttcacaatcaaccgaccaggtgtatactatggacaatgctcagaaatttgt
ggagcaaaccactcatttatacctatcgcacttgaagctatcaaccacgaagctttcact
aaatgagtaactaactcttcagaaactccttaa
>Abarenicola_pacifica_5
atggtacgacaaccttttcaccttattgaatttagcccttgacctctaaccggctctcta
ggggcccttgccttaacagttggtacagctgcctgatttcacggacatagaataacctgt
ataacacttggacttttaattattgctttaacaataatccagtgatgacgtgatattatc
cgagaaggaactttcctaggacatcacacatcaatagttactaaaggacttcgatgagga
ataattttatttatcacctctgaaatttgtttcttttttgcatttttctgagcatttttc
catagaagcttagccccaacaccagagcttggctgcgcctggccccctacaggaattgaa
cctttaaaccctttctccattcccctcctaaataccgcagttctattagcaagaggagtt
accgttacatgagcacatcacagattaattgaaggaaaccgacaagaaacaacaacggcc
cttgccttaacagtaatactaggcgcttacttcacttttcttcaagcaggagaatatatc
gaagcaccttttactattgctgatagagtttacggctccaccttctttgtagctacaggt
ttccatgggttccatgtacttattggctcaactttcttatttgtatgtttattccgagtg
actggtcaccacttctcatcgggccaccactttgggtttgaagctgctgcctgatactga
catttcgttgacgtagtatgaattttcctatatttatgtatctactgatgaggttcataa
>Abarenicola_pacifica_6
atgtttaaaccaatccgaaaaacccatccccttattaaagtaataaatggtgcccttgta
gaccttccagccccaaacaatctatcaatttgatgaaacttcggctctcttttaggtctt
tgtttaattatccaaattatcacaggtctttttttagcaatacactatacaccccacgtt
gatctagctttctcatctgtcgcccatatcgcacgagacgtaaattatgggtggctccta
cgaactcttcatgccaacggaggttcttggttctttatttgtttatatttacatattgga
cgaggaatctattatagctcctatatatacatagaaacttgaaatattggagttattatc
ctaatcctaaccatagcaaccgccttcataggatatgttcttccatgaggacaaataagc
ttttgaggagcaacagttattacaaacttattttcagctatcccatatattggtaaagcc
ctggtagaatgactatggggagggtttgcagtagataatgcaaccttaaaccgatttttc
gctatccacttttttctcccatttattatcgcagcaatatcagtaatccatctacttttt
ctacatcaaacaggctcaaataaccccctaggaataaatagagactcagataaagttcca
tttcactgatattacacctctaaagacgttatagggtttgcaattatactactatcacta
actatagtagttctgttttggcctaacttattaggagacccggaaaactttattccagct
aaccctttagttactccacttcatattataccagaatgatattttttatgagcatatgct
atcctacgatctattccaaataaactaggaggtgtagtagctatattcgcagcaatcctt
gttctatttattttacctttaacaaacactcaaaaacgacgtagaactgcattttaccca
actaaccagattattttctgaagccttgtagccacatgttgcttactaacctgaattggc
ggtcgccccgtagaagccccttatgattttttaggtcaaatctttacactaatatacttc
tcatattatattattaacccaatttcatcaaaagtatgagacaatcttctcgacctttag
>Abarenicola_pacifica_7
atgtccctaccatttattctaagaattatcaccaactacttaatagccctattagcaata
gcattttatacattagtagaacgaaaagctctaggatattttcaactacgaaaaggccca
aataaagtaggaattataggcctacctcagccattagctgatgcccttaaactcttcgcc
aaagaacaagctaagcccattaatgcaaattttataccctttctttttgcacctatctca
agattaattttaacattaattctttgatccctttttcctcttcctaatcccaccttcttc
atcccatacggagtattaatatttctatgcatttcaagcctaaatgtttataccacctta
tcagctggctgagcatcaaactctaaatatgctcttctaggcgccttacgaagcattgca
caaacaatctcctatgaagttagtctcgcactaatcctaataggccttttatgtattcaa
cactcattcaatcttcaccacctagcacactcaccatgggtttgaccagctattatatca
atccccctactattcacatgattcatctcttgccttgcagaaacaaatcgaacacccttt
gactttgcagaaggggagtctgaattagtgtcagggttcaatgttgaatatagtagagga
ggttttgccctcatctttatagcagagtatgcaaatatccttctaataagattattaaca
attgtattttttatatcttcagaagcaactactttacttggagggccccttctcatatta
aaaacaggaattgtagctttcttatttatttgagttcgagcaactatacctcgtatacga
tatgaccgactaataaatttaacatgaaaatccttcttacctatatcaattagctactta
accctaaatacagccacctcatctttaatcatctaa
>Abarenicola_pacifica_8
atgattaataacataaaaccctcttcattatttttttctataacccttatcttaggtatt
ataatagtcctttcttctaacaactgatttacaatttgaataggcttagagcttaacctc
tattcttttatcccattaataataagatctaataacaaccaagaaaaagaagctgccatt
aagtacttcttaacacaggctcttggatcaggagcccttctcctaggtataaccaccgcc
caccaaaacaattttacaactattttaatctttttagcccttttactaaaaacaggtata
gctccattgcatttctgatttccaagtgtaataatatccctctcttgaccaatatgtatg
gtcttatctacagttcaaaaattagcaccaatatcaattatagtaacaaccacaaattcc
tctcctaatactattatagttgtaagaggtcttagagctttatgtggtggtctaggagga
ctaaaccaaacccaactacgtgctatcctagcctattcctcaattggccatatagggtgg
attctagccgcctccctctacagaacttccctctcctttatatacttcactacctacatc
attatactcgccccaattattttaactctgtggtcttctcatttaaaagccaataaccaa
ccatcaaccaatatattaataagcccctctctaataattctcttattaagattagggggg
cttccacctcttttagggtttttcccaaaacttctagtcttatatagtttaatcaaccta
aatatgcttcccttaagtattcttctaattataggctcaacaattaatcttttttattat
ataaaaatcttttattcatctttcttcacatctagcccctctcatctaacccttgcccca
aaaaataaaaacataactactctcattattataagaaccttatctacaatatcaggctcc
attattttacttccatgattaattacataa
>Abarenicola_pacifica_9
atgttcctctgtacctttaatatttttttagctattattattccaatcctcgtatttttt
attgcatgaaccctatctatacgcacttttatagatcgagaaaaaacaaccccctttgaa
tgtgggtttgacccaaaaagatccgcacggatccctttctctttacggttttttctatta
gctgtaatttttttagtcttcgatattgaaatcgcccttcttataccccttccaatatct
atcccatcttttattccagcccctgttctatacggaagaacattttttctcattatcctt
atatttggtcttgcccatgaatgacgggaaggctctttagattgaacagaataa
>Abarenicola_pacifica_10
atgttaaaattaatttttatatccactgcaatgctcctttttcctttccttccaaaaaat
aaatcatgacacacctcaatcagtactctacttattgctacagcaattatactaaccata
cttttacctaaattaaactctcaacctataataacacatattttttatttagacacaata
gcactagctctaataatactcaccctatgaatctccgctcttataataatagcaaggtac
ccagtacttataaaaaaccaaaaccccaaaacatttatatttttagtaatattcctaaat
ataattctattaattacattttgtattaataacttcattttattttatattatatttgaa
gcctcactaattcctacccttcttttaattttagggtgagggtatcagccagaacgttta
caagcaggtgcatatttaattctatatacagtagcagcctctctaccccttcttattagt
atattattaatatttaaactaaataaaacaatatacataaatagctctatactaacacca
aatatatcaactatactttatatgtggtgattaatcacaatcggagcatttttagtaaaa
atacctctatactctgtacatttatggttaccaaaagcccatgtagaagctcctgtagca
ggctccatggtacttgcaggcattcttctaaaactaggtaggtatggactactccgaatc
tctaccccctttatacacataaatatatatcttctcccaataatttcctcagtcgcaata
tgaggggccaccttaacagctataatttgtttacgacaaccagacttaaaatccctaatc
gcttactcatcagtaggtcacatagggttactaaccgcaggaacaatatcttcaaattca
tgaggatgagaaggggccttatctataagagtcgcacatgggctatgttcctcagcacta
tttgctttagcaaatataacatatgagactactcaaacccgaagactctttctaaccaaa
ggtatgataagaatatttccagcaataaccttctgatgattcattttatcagctgcaaat
atagcagctcctcctactattaatttactaagagaaatttatttattaacaagaatcctc
tcaatctcaaccataataattctccctattgctatatcaagtttcctagctgcagcctac
tccctatatttatttacagccacccaacatggacatcctccaatatttaaaaattccctt
aatctctttagtacacgaaactacacagttatttctcttcacgccattccactattttta
ttaattttaaaaacagacctacttattctatgattataa
>Abarenicola_pacifica_11
atgaccattaatatcttctcaactctactaccttgtttaacattagccacaattatagcc
ctaatcattcaacgtaaacacctattaataagattactcgctctagagggaataatttta
acccttgctttattcattgccctcctaatagggtcaattagacagttagaaactttctta
tgtattattttattaacgtttggggcttgtgaagcaagactaggtctcgctttgttagtt
tgtataacacgaagatatggaacagacctagtaaaaagattaagtatcaataaatgttaa
>Abarenicola_pacifica_12
atgatactttttcgccctcatccatccgatcccgcctcacgaattctactttttgcttcc
atttttatttttccaacagcactatattttattttatgaaataaaatcactcttattcaa
tgagagatcttaacttcgccggccactcctattttttttcctgtaatccttgacgggaaa
ggcctcttactatctagagtagtcttatttatttcagccaacgtaatctgctttgctaaa
agatacataggaaaagacccctttgtcaaccgcttcacccatttagtgcttttattcgtt
ttatctataaatatactcatctatttcccacacctaataacactcctcttaggatgagac
ggccttggtctagtctcatttattttagttatttattaccaaaatcctaaatcactagga
gccgggataatcactgcccttacaaaccgaattggagacgttatattattattagcaatt
gcttgatcaatcaaccaaggacactgatctatcctacacatatccctagattcctcctta
tcaaacctagttacactctcaattttaattgcagcaatcacaaaaagagcacaaatacca
ttttcaagttgacttcctgccgcaatagccgcccctacccctgtatctgctctagtgcat
tcatctactcttgtaactgcaggggtatttttactcatccgattttttccttttttaagc
tctgtaaactgatttcaacccgtccttttgtttattgccactattactatacttatagca
ggtattagggcaataaccgaatgtgatcttaaaaaaatcattgccctttcaacactaagc
caactaggagtaataatagcaagactagggctaggtttacccacccttgctttatttcat
ttaataactcatgccctttttaaagcccttttatttctttgcgccggtacaatcatccac
ctattctcccatagacaagatcttcgagcggtgggaaatttaataaaccaaataccctta
acaataacatgtttattaattgctaatatagcattatgtgggtctcctttccttgcaggc
ttttattctaaagacctaattttagaactatccttgtataatcctacaaactcccttatt
ctcatcttatttttttttgcaactgctcttacagcagcctattcacttcgattcatactt
acagcactccttgccccaataaactcaacccctataataaatactaatgacgaagataca
accattactacccctatatcctttttagctcttgcagcaatttctagtggagcaataata
aattgaattttgcttcctttcgacctagagcctcttcttccaactagtttaaaaacactt
gctttattagtaacagctacaggggccattctcacatattatgtatatacccctcttcaa
acttcccaaactactcttatttctaatacaaccagacatgaggcctcctccttcatatga
tatcttactcctttatcctcacaaggctcattaaagtaccctttaactgctagacaccta
ttactaaaatcaacagatcaagcatggttagaaacaacaggaggacaaggaatccatgtt
atactatcaaacatatcaactataattcagccaatacaaaacaacaccattaacaaattt
ttgcatataagaactcttttaattattccactaattattatatttatcttttaa
>Abarenicola_pacifica_13
atgtttctaactaccttattatttataattgcctcaattagatttactctaccattagca
actactccccttactttgggaatttgaattcttttccttgctctaatagttgcaatcact
atatgcattcctctttcgtcttgatttggctttattctatttattatttatattggaggt
cttcttgttatatttgcatattttgcagcaatcgacccaaacagaaaaataaacccaata
aacatattcttaatatttctattcacgatcactgttctattctctctcaactatttattc
tctctaaccccttctataaatttccaatcaagtacaactctttccttccttatacttttt
acccttaataatattccaatactcctattagctgcaatactcctattcctagccctagta
agagtagtaaaaattacccaacgtaaagaaggtgcccttcgaccatttattacctaa
