# Supplementary material for: Buried treasure in a public repository: Mining mitochondrial genes of 32 annelid species from sequence reads deposited in the Sequence Read Archive (SRA)
Source: PeerJ. 2023 Nov 29;11:e16446. doi: 10.7717/peerj.16446 (PMC10693233; doi:10.7717/peerj.16446)
Supplement: Supplemental Information 4 — These fasta files are provided for reviewers since the gene sequences submitted to GenBank through DDBJ are planned to be disclosed after the publication of the manuscript. The number after a species name corresponding to a gene in the columns in Table S1 (e.g., Abarenicola_pacifica_1 means atp6 of Ab. pacifica). [file peerj-11-16446-s004.zip › fasta_for_reviewers/Bathydrilus_rohdei.fasta]

>Bathydrilus_rohdei
atgacaccagacatcttctcttcatttgatcctcactccaccaaagccattattattcta
tccgccctccttctacctataaatatattaatgattaactcaatcaccaactccttatga
acattaaaccaacgaaaaagctccacaacggtgcctaaaatttccactattatagcccaa
ctacactcaactaatacaaccaccttaaaggggatgtcccttctagttacctcactattc
tcctcccttatcgctatcaacttaatagggataatcccgtacacatttagcctctcgagc
cacctcatcttcacccttaccctagggctccccctctggctagcgatactcacatcaaga
cttatatgggcacctaaaaaaaccacggcccatctgctgcccgatggggcgccggaatga
ctaaacccgttcctcgtcctcatcgagtccacaagtatctccgtccgaccactaacccta
tccttccgcctcgccgctaacatgacagctggtcacgttgttttaaacctaatagcagtt
tatggcagatccgctctttcctattcatcccctttattcctcgtcctgctcccgggtgcg
tcatcctacatcttattcgaaattataatctgtttaattcaagcgtacatcttctgttta
ctcttatccctttactcaaatgatcacgcccgctaa
>Bathydrilus_rohdei_2
gcgggaatagttggcaccggtacaagtcttatcatccgtattgagttggcccaaccaggc
tcttggttaggcagagatcaactctttaataccattgtcacagcacatgccttcctaata
atcttcttcatagtgataccagtatttatcgggggatttggtaattgactcgttcccata
atgcttggcgcaccagatatagcattcccccgacttaacaacctaagattttggctcctc
ccaccctccttgatccttcttgtatcctcagccgcagttgaaaaaggagctggaaccgga
tggactgtctaccccccactggcaggtaaccttgcacactcagggccctcggtagattta
gcaatcttctctctccatctcgctggggtggcctccattctaggggctgtaaatttcatt
actacaataattaatatacggtgagacggaatgcgcctagaacgaatccccctattcgtt
tgatcggtaattctcactgtcctccttctactcttgaccctaccagttcttgccggcgca
atcaccatacttctaacagaccgaaacctaaacacctccttctttgacccagctggagga
ggtgaccccgtcctttaccaacacctattctgattctttgggcacccagaagtctacatt
ttaatcctaccgggattcggagcaatctcccacatcgtctcctacaacacctgtaaaaca
gaaccctttggcgtaatgggaataatttacgccataattgggatcgcagtaattggcttc
attgtatgggcccatcacatattcacagtggggttagatgtagacactcgagcatacttt
acagccgccaccatagtgattgccgtacccacaggaattaaagtatttagatgattagca
acactttatggatctaaaattaaatatactacaacaatattatgaaccctagggtttatc
ttcctatttacaattggtgggctaactggagtgtgcctatctaattcatccttagacatt
atactccacgacacatattatgtagtcgctcacttccactatgttctaagtatgggagcc
gtatttgccatcttcgcagcaataaaccactgatttccattaataacaggcacaacactc
cataaacgatgaaccaaaacgcaatttctactaatattcgtaggggtgaaccttaccttc
ttcccacaacactttctcggactaagcggcataccgcgacgttactcagactacccggat
gcctacacaggatgaaatgtcctatcctcaatcggctcaattatcgcatttgtggcactg
cttctcttcatttttatcctctgagaagcattagccgcacaacgaagaattattgctaga
cctcacataccctcagccatcgaatgaagagatattttacctcctgcattccataactta
gacgagaccggggtaattacgtatccttatcacactttaccctcctag
>Bathydrilus_rohdei_3
atgacacaatgaggacaactaatgttccaagatgctgcctcccccattatagttcaaata
acaaatcttcatgaccacgccctagtaattctcacagcagtaattacagtagttagttac
gccctaatagccgtcatggcaaataaattcaccatgcgcacactgaaagaagcacaaata
gttgaaacagcctgaaccattatccctatcatcctcctaattatcttggctatgccctca
cttcgactcctatatctcacagacgaaatatgtaagcccgcaataactgttaaatcaatt
ggccatcaatggtactgaagttacgaatactcagatttccaaaacattgaattcgactca
tatatagttcccgataatgacctccaaaagggagaattccgcctactagaagtggacaac
cgaatagtggttcccatcaaattagagctacgccttttagtaacagcagcagacgtaatt
cactcatggaccttgcccactataggaataaaaatcgacgcgattcccgggcggctaaat
caactaagattctgtgtagaccggcctggtgtttactacggccagtgctctgaactctgt
ggagctaatcacacattcatacctatcgccatagaagcaattgacaccaaatcatttatc
aattgaacgaaatcatttagcccttaa
>Bathydrilus_rohdei_4
atgccacgaaacccgtttcacctagtcgaactaagaccctgacctcttacatcagccatg
agagcgttccttcttgcagtagggttaaccagctgattccatggatacggaaccttgtgc
ttactcctagcactattaacaacccttttatccatattccaatgatgacgagatgtgatc
cgagaagccacctttataggccatcatacatcatacgtatctaggggcctgcgttgaggt
ataattctcttcatcttgtcagaagtgttcttcttccttgcttttttttgagcatttttt
cacagaagactggcgcctgctccagaattaggctgttgctgacctccgttcgggatcact
cccatcaacccatttagcgtcccccttttaaacacggcagtccttctcgcctcgggggtc
acagtaacctgagcccaccatagattaatagagggcgaccgaaacagcaccttacaagcc
ctatcaacaacagttgccctaggtgtatacttcactttccttcaattaggggaatatata
gcagcatcgtttactattgctgacagggtttatggttccactttcttcgttgccacaggc
ttccacggggcccatgtgctgattggctcatccttcctctctgtctgccttatccgtacc
aggctgtatcacttctccccgggccaccactttggattcgaggcagcagcctgatactga
cacttcgtagatgtaatctgaatcctcctatacctatgtatttactgatggggcgga
>Bathydrilus_rohdei_5
atgtttaaacctatacgatcccaccacccaatatttaaaatcattaacacatctctagta
gacctgcccgcccctatcaacatttcgatctgatggaattacggatcacttctaggcctc
tgtctagttctacagacaataagagggttattcctatctatacattatacccctagtgcc
gaactggctttctcctctgtgacccacattatacgagacgtaaactacgggtgactcctc
cgctcaacacacgcgaatggtggctccatattcttcttatttctatacctccacacagga
cgaggggtttattacaactcattctctatggtagaaacatgaaatatcggaatgttaata
tttattatcactatggcaacagcattcataggatacgtcctcccctggggacaaataaga
ttctgaggcgccacagttatcaccaacatcttctctgcactaccatacgttggtcaatcc
ttagtagagtgaatctgaggaggatttgcagtagatggcgccacccttaatcgatttttc
gctctccactttactctgccctttatcctcatggcttgcgctgcagcccatattctattc
cttcaccaaacaggatctaacaaccccctaggaatagactccgactcagaccgagtccca
ttccacccgtactactcaattaaagaccttttagggtttgccattgcccttcttccattc
tctatactagtggcctttgcaccaaacatattaacagacccggaaaactttctcagtgca
aaccctctaattaccccaatccacatccaacccgagtgatactttttatggctttatgct
attctacgctccatccctaataaactaggaggagtgttagcactaatcacagctcttctc
atcccattcatcctccctctaaccaattcaaacaaatcacggaggataagattctacccg
ttaaaccaattcatgttttgactcctcgtctccgcatgggttgtcctaacatgaattggg
gcacgacccgtagaagagcctttcatcctaatcggtcagcttgccaccacctcattcttc
ctatatttcttaataagtcctcctgccgccgaaatatgggaccatttactacagtaa
>Bathydrilus_rohdei_6
atgtatcttccgcccgcaacatcagtaattatgtcctacttattaatcctcctggctata
gcattttacacattaatagaacgtaaacttctcggctaccttcaaacacgtaagggccca
aataaaccaagaattatgggcatcccacaacctttcgcagacgcaataaaactattcttt
aaagaacagtcaagcccatcgtcttcaaatcatgtaccatttttgctcgcgccggtctta
agcctagtcctagccctccttctatgagcaatcttccctcattcttcccctgcattcttc
ctgtcctacggaatcctctactttctatgcgtgtcaagcataaatgtttacgcaacattt
atagcaggatgaagatctaattcaaaatacgccttactaggggcacttcgtggggtagca
caaaccatctcctatgaagtaagaatatctctaattttaatcaacgcactgctcgccctc
cacctcttagatatatctttaatgaccttagagttctactcatgggtcgcgctcataata
ctacccatcctatttatatgattcaccaccaatttggcagaaacaaaccgaaccccattt
gacttagccgaaggagagtcagagctagtctcaggtttcaatgtcgaatacagaagaggg
ctatttgccctaatcttcatggccgagtatacaagaattttagcaataagactcttcaca
tcagtaatcttctctggaaccctgtaccctttaaatatatctaactccctaaccattttc
aagaccttaatcatggccaccctattcgtatgaattcgggccactttaccgcgaatgcga
tatgataacctaatatttctcacatgaaaatgcttccttccgctgaccttagcaagacta
atcctatctcttccaattaccacactcatataa
>Bathydrilus_rohdei_7
atgttacacttaaccccctacatcttaatctccttatccataataatcctaagcaccctt
atagtattctcttcccccaactgattaatagcctgattagcaatagagctaaaccttcta
agatttatcccactaataacagcaacaaagtccaaccaagaaactgaggccgcaatcaaa
tacttcctagcacaagcccttggctcagccctaatactcttatccagcatctctctgtgg
cacacaaaatctagctcctccactatatctataatactccttctcgccctactcctgaaa
ttaggtagagcgccgtgccacttctgacttccaccagtaatgacttcaatatcctggaca
aactgcttaatcctatccacctgacaaaaactgggccctttgaccttattagccttttca
ctaaacagctacaatctaataaacaataccataatagtattagcagcctccataaacggc
ctggttggcggaattataggactaaatcaagtccacatgcgaaccattttagcatactca
tctatcattcatatagggtgggccattgcactaatcagcatcaacacaccacaaacatgt
atcctatacttccttctatactccttaattatcgcgccgctatttatcatttttgaacac
acaagagcacaaacgagaaatcaaacgccatccctaaaccacctaataaccaggccgctt
agatttataaccactatcttattaatatccttagccgggctcccacctcttacaggcttc
ctcccaaaatgagcggccatctcctcattagcaaaccagtgcccgctactcaccctaact
cttatccttagctcattaataagtctttacttttacctaaaccttagctttaatatactt
atatcacgtctattcaaccagttcaaccttaatacccaacaaactccgctcgggctgctt
ctactctccagaacaagcctcttgggcctaatccccgccctaatcatctaa
>Bathydrilus_rohdei_8
atgctactatccttaacctcatccttatttgctactgccataacatgcgccgtattcgct
atggcatgactcctaaaaaaccgctcccttatagaccgagaaaaaacatccccatttgaa
tgcggattcgatcctaaaaacagtgcccgtatcccgttctcaacccgattcttccttcta
gccattatcttcattgtctttgatatcgaaattgtactcctaatgccctgccctattctt
caaccttcatcactttctacagttgccctaatcacatcattctcttttctagttatcctg
atccttggtttactgcacgaatgacgagaggggtccctagaatgatcatcttaa
>Bathydrilus_rohdei_9
atgttagctattaccctatccttactatctaccctactactacctctaaccacaaaaaaa
acatactgataccagactacagcaacccttatcttattatcgggcctatccctcacactc
atttaccatcaacctcttcttataacttctcaattactcgggaacgacctgatatctacc
tctttatcttcactaactctatgaattacggcattaatactaatagcaagactaaaaatc
ctagcagatagcaacacacctaaactattcgtcattatctgtatcctcctgtgcacaact
ttactcctttgttttaatgtgacaaaactaatcccattttacatttgatttgaatcttcc
ctaatccctaccacacttctaattatgctttgaggctaccaacccgaacgcacgcaagcc
agaatatacttaatcacatatacagttacagcgtccctgcccctcctaataatcctatgt
aaaatacacacaacaaaccaacatcttaacttcgccattccaaatacattaagattgcct
gccaacatagacccgacactaggttgattcattctaatatgtgcattcctagtaaagctc
ccactttactgcgttcacctctgacttcccaaagcccatgtagaggcgcctgtcgcagga
tctataatcctggccgccattctactaaagctgggaggatacggcctaacacgaatatta
tttatttttcctcaaataaataacaacttaaatgcacctattaccagaattgccttaatg
gggagaatctcaacaagtcttatctgtctacgacaaacagatataaaatctctcgttgcc
tactcatctgtaagccacatgggcctaataattgccggaatattatctaattctaaactt
ggaatagctggatgtttagcaataatactcgcccacggcctctcttcatcggccctattc
agcatagcagatattacatacaagctcacacttacccgaactattatactgactaaaggc
ctccttctagcagctccaaaccttactatatggtgattcttctttacatgtttaaacatg
gctgcgccaccatcaatcaatcttttgagagaaattattctaatcacctcatcaatatca
cacaccataaagttattagtgcctcttacccttattagatttatatcaacctcttattct
ctatttttatatacctcaatcactcacggacacacccataaattctcaaacccatttaca
gcgaccacatcaacttgctccctcctacaattaatacacctaaccccttcagtcatctta
attctgtccccacacataatcaccacctgactctag
>Bathydrilus_rohdei_10
atgtatttaaacctcctaactattatccaattgatccctctagcggctattgttgccctc
ctattacatcagacccacctcttaatatccctcctagcacttgaaggaattatgttatcc
ttagtcctgtacgtccccattatcctaagccattcaagaattccatctcagtttcttaga
gtcgcacttctctcactaggggcatgcgaagccagcctaggtttaagtctcctagttctt
atgtcccgtaaatttggatctgatatagtaaacaacctctcactaaacaaatgttag
>Bathydrilus_rohdei_11
atgtttaaaaccccactactttataacagtgcgccaactatcttatgagtctgcaccggc
ctccttgtaatacccagcttatttctaatatccttaaactcaacaataatcctagaatga
gacctatctatcttacactcctcctcctgaaagataaccactattctagacccagtggga
gtaacctactcatgtgtagtactactaatctccgccaatgtattaacattttcaaaatca
tacataatagacgataaattaattaatcggttcaccctactagtaatcctttttatcatc
tctataaatctactaatctacatcccacactttatagcccttctattaggctgagatggc
ctagggattacatcgtttattctagtaatttactatcaaaacccaaaagcattgggagct
ggtataatcaccgccctaacaaaccgcatcggcgatgtactaattcttatctcaatcgcc
ctaacactccatcagggccactgaaatattatagttatgtgaaacaatgaacatataact
atacaaattattttaatcatatttgccggatgcactaaaagagcccaaataccattctct
agctggttgccggcagcaatagcagcaccaaccccagtatctgcgctcgttcactcatct
acgttagtgacagccggagtattcctactaatccgattctacccattcctaagcaaagag
ccgctatttcataaaacactcctattcctagccgtctccaccaccacaatagcggggatt
agggcaactactgaatgtgatataaagaaaatcatcgccctatcaacactcagtcaacta
gggataataataagggccttagccataggcctcccacttctagccctactacatataata
attcacgctatgttcaaagcccttctctttatttgcgctggaggcctcatctcgtcacac
cttcacgcccaagatctccgttgatttgggaacctggcccaacaagctccaattacaaga
tcctgcgccctcgtctctaactcggcactctgcggcctcccatttatatcgggcttctac
tcaaaagacctaatcttagaaactcttatgtggggagattataattccgtaataattata
cttctactcattagggtagggtttacgtccctctactccattcgcttatcattagttgta
ttatggggcccacgaaaccacgcacccctccatctagcctatgagtcaaaattcacagta
agcccaatattaaacatgtcactaatatctattatagtgggctcattaattatatggtta
attccctgaacagtaaccttcactattctgccctttgctgtaaaaataatacctctcgct
ataatcagtctaggtgctaccattgcctgacttaccacctccattagctcaaagacaagc
accttaaacctattcaagaaatcacaccatgcagcctgctccatatgatatctcactccg
ctatcctcacaatttgtcttaaaatgacctattaaaactggccacttactactaaaaaca
gtcgaccactcatgaatagaattttttggcccacaaaaatcaaaccaggtgctcatccac
ataagccacctgatgctacataaaatccccacaacaccaaacatattaatctctacctcg
accctgaccgcactaggacttagtcccatcattttttctattataacaaatacctaa
>Bathydrilus_rohdei_12
atgaccttatatgctctaatgattttactaattaccctcatggcctccctctcatttgca
cctaacccccttgtcataggcttgatagttcttctatccgccctcaccctatcacttcta
ttctcactctccatatcatcgtgatatgcattcctaatctttttaatctacgtgggcgga
atacttgtaatattttcatacttcgtagccttggcgccaaatcaacaaactatatcctct
aactgaccatgggccacactcgcaatcatcagcttcctgattccttttaagcctatttct
accccaccgacaattctgctcgctcacccacaattagaccttttatacaaggcctctaac
tccccagttttaattatcttaggcctactactcctatttactataattgttgtagtaaaa
gtctcatctctttctaagggacccttacgagca
