# Supplementary material for: Buried treasure in a public repository: Mining mitochondrial genes of 32 annelid species from sequence reads deposited in the Sequence Read Archive (SRA)
Source: PeerJ. 2023 Nov 29;11:e16446. doi: 10.7717/peerj.16446 (PMC10693233; doi:10.7717/peerj.16446)
Supplement: Supplemental Information 4 — These fasta files are provided for reviewers since the gene sequences submitted to GenBank through DDBJ are planned to be disclosed after the publication of the manuscript. The number after a species name corresponding to a gene in the columns in Table S1 (e.g., Abarenicola_pacifica_1 means atp6 of Ab. pacifica). [file peerj-11-16446-s004.zip › fasta_for_reviewers/Lumbriculus_variegatus.fasta]

>Lumbriculus_variegatus
atgataaccgacatcttctcctcatttgatatctatagattttctttaataaataactta
actttattccttactatttttctagttacaattacactcccatccatacaattcattaag
aacaataaaaaaatactaaccctccataaactcaacttcatcacattcgaattcttaaac
ttaaccccagcaaaaaatctcaaaggtataatacttactcttataagcatatttttaacc
atcctagcatttaacttcataggattaattccttatatatacagtacctcctcccatata
ttcttctcatttacccttgcagttccgctatgactagccttaattatctccagtttcttt
tataacttcaaaagctctgtagcccattttgcgccagcaggggcacctgaatgaattata
tcttttcttgtcatcgtagaatcaatcagagtattaatccgaccactcactctatctata
cgactagcaggaaacataacagcaggccacatcttcctaagattaattggtatattctca
atagctctactctcctctatatctttcagattcgttatctgtatttttactcaactaatt
ttctttacccttgagtcagcaatttgctttattcaagcatacgtattcatcctcctttta
tctttatacgcaaaagaacacatataa
>Lumbriculus_variegatus_2
atgcgatgactatactcaactaatcacaaagacattggaactctatattttattttaggt
gtgtgagctggtatgctaggagctgcaataagcctattaattcgaatcgagctaagccaa
ccaggatcattccttggtagagatcaattatataatacaattgtgaccgctcatgcattc
ctaataattttctttcttgttatgccagtttttattggtggattcggtaactgactcctt
cctttaatactgggagcccccgatatggcattcccacgacttaataatataagtttctga
cttttacctccttccttaatactattaatctcttccgctgctgtagaaaaaggagctgga
accggctgaacagtataccctccattatctagaaatctcgcccatgctggaccttctgta
gatttagcaattttttctcttcatctagcaggagcttcatctattttaggagcagtaaat
tttattacaactgtaattaatatacgatgacaaggacttcgattagaacggattccttta
tttgtttgggcagttttaattacagtagttctactattattagctctcccagttctggca
ggtgctattacaatacttttaacagaccgaaatttaaatacatcattttttgatcctgct
ggtggaggagaccctattttatatcaacacttattttgattctttggacatccagaagtg
tatattttgattttaccaggattcggagccatttctcacattgttgctcactacagagca
aaattagaacccttcggaacactgggaataatttatgcaatactaggaattgcagttcta
ggatttatcgtctgagcacaccatatattcaccgttggcatagacgtagacacacgagcg
tactttacagcagctacaataatcattgcagtgccaacaggtattaaagtattcagttga
ttagcaactttacacgggtccaacattaaatactctactcctatattgtgagctatcgga
tttattttcctatttactacagggggagtcacaggaattatcttatcaaactcggcccta
gatattatacttcatgatacatattatgtagttgctcatttccattatgttttaagaatg
ggcgcagtattcgctatttttgcagcatttacccactgattcccattatttaccggatta
actcttcatcaacgctgatcaaaagctcaattcttcttgatatttattggagtaaattta
acctttttccctcaacattttctaggtttaagtgggatacctcgacgatattctgactat
ccagatgcttttataaaatgaaatgtggtatcatcatttggatcccttttatcatttatt
gctcttataatatttatctttattctatgggaaagattcgcagcccaacgtagagtaatt
tcaacatcaaatatagcaacagctatagagtgaaatgaaattctcccgctagatttccat
aacctaagggaaactgggctaatctcagctcctatttaa
>Lumbriculus_variegatus_3
atgccattttgaggtcaattatctctacaagacggtgcatcccctgtaataattcaacta
attcaattccacgaccacgcactactagtcctaacccttgtaataacagtaattggctat
gcgctagttattattataacaaacaaatatactaaccgccaaattcttgaagcacaagaa
atcgaaactatttgaacaattctaccagctatagttctattatttcttgccatcccatct
ttacgattactttacattatagacgaaatcacttctccttcagtaaccctaaaagcaatt
ggccaccaatgatattgaagatatgaatattctgactttatatccgtagacatagactca
tatataacccctactagtgaccttaaattaggcgaatatcgtcttctagaaacagataat
cgtgtagtattacctaccggtcttgaaatccgaatattaattaccgcagccgacgtaatt
cattcatgagccattccatcgcttggagtaaaagtagatgctattcccggtcgcctaaac
caaattggatttactattcttctcccaggtctttatttcggtcaatgttcagaaatttgc
ggtgcaaaccacactttcatacctatcgcaattgaagccattaactcacctgaattcatc
aaatgagtaacaaaatcatcttcataa
>Lumbriculus_variegatus_4
atgatccgacaccccttccacttagttgaagtaagaccttgacccctaaccaccgctgca
ggagcattttgtataacttcaggtataacagtatggttccacacccacacagtatcgcta
ctcctaattgggctagcactaacctctctatccgcaattcaatgatgacgtgatgtaatt
cgcgaagctacattcataggccatcacacctcttatgttacaaaaggactacgattagga
ataattctattcattctatcagaagtatgcttcttttttgccttcttttgagctttcttc
catagaagactctcacctacacctgaaatcggatgttgctgaccacctattggaatcaaa
ccactaaatccctttagtgtaccattattaaataccgcagtcctattagcatcaggagta
acagttacctgagctcaccataggctaatagaaggaaatcgatctaacgccctccaatct
ctatctattactgttattctaggtatatattttacattcctccaagctaatgaatactta
gaagcaccattcacaattgcagacagtgtatacggatctacttttttcgtaagtacagga
ttccacggactacacgtactaattggatcaacatttttactagttaacctagttcgaaca
tatttccaccacttctctaccggtcaccacttcgggtttgaagcagccgcctgatactga
cacttcgttgatgtagtatgaatctgcctatatatctgcatctactgatgaggttcttaa
>Lumbriculus_variegatus_5
atgaatcacccaatccgcactcgccacccattattaaaagtattaaatagatcattagta
gacctagctgcccccaataacatttcaatttgatgaaattatggtgcaatactaggtcta
tgtttagttattcaaactgttacaggtatttttcttgccatacactacgcccctaatgtt
gagtatgctttttcttcagtaatacacattaatcgagatgtagaatacggttgaataata
cgttacactcacgcaaatggagcatctatgttttttttatttatttatattcacgcagct
cgaggtatatactacggatcttatcttatatccgaaacctgaaatcttggtgtagtacta
ttacttttaactatggctactgcatttataggatatgtcctaccttgaggacaaataagt
ttttggggtgccacagtaatcactaatcttctttcagcgatcccctacattggaaagtct
ctagtagaatgactatgaggagggtttgccgttgataacgctaccttaaatcgatttttt
tcatttcattttgttctcccttttattataatagcagtaactgtaatccacattatattt
cttcaccaaacaggctctaataaccccctaggattaaatagcgattcagaacgtgtatca
ttccatccatactactcaattaaagatggcttaggatttgtaattgctctatctggactt
cttcttttagtaatatattctcctaatatatttactgaccctgaaaattttctaatggct
aacccattagctacacctatccatattaaacctgaatgatattttttatgagtatatgcc
attctccgatcaattcctaataaattaggtggggtaattgccctccttgcttcaattctg
attcttttcatcctgcctataacacatatacaccaaaaacggagccttgtattctaccca
ttaaaccaatttatattctgaattatagttgcttccttcctaattctaacatgaatcgga
ggtcgaccagttgaagaaccatatatcctaatcggtcaattattcactgttatttacttc
tcctactttatcattgcccctgtccttagaaaattatgagacaaattaacttaa
>Lumbriculus_variegatus_6
atgttaattccctctactatttctattacaatctcatttttaataattttattagctata
gcattttatactttaatagaacgtaaatttctaggttactttcatctacgaaaaggacca
aacaaagttagattaataggtatccctcaaccatttgctgatgcaataaaattattcttc
aaggaacaagtattcccatttacagccaacaaaacaccttttattatagcaccaatgtta
ggccttatgcttgctttattaatatgagttatttttcctcaccaaaacaattctttctga
atgcagttcggagtactatatttcatatgtgtatcaagaataaatgtctactccactttc
atcgcgggttgagggtctaactccaaatatgcactactaggagctcttcgtggcatcgcc
caaaccatttcatatgaaatcagaatagcactaattctaatttctatgttaacactaaaa
ctaaatatagactttacacttataaccaactccaataaatcctgagttattcttatacta
cttattgtatcaattatatgatttatttccatccttgccgaaactaatcgtacacccttc
gattttgcagaaggtgagtctgaacttgtgtctggattcaacgtagaatacagaagaggt
atatttgccctaatctttatagcagaatatacaagaattctagctataagtgtaattaca
tccgccctttttttctcctcaacactaataaaacattccttaatcctaattcttttcact
acaataatttctattctattcatctgagtacgagctactctgccccgtatacggtatgat
ttcttaatagctcttacatgaaaaacattcttaccacttattctagctatattaataatc
ctaataccactaaaaaatatttag
>Lumbriculus_variegatus_7
atgatattcaattcactaaccttcattacctcccttaccctaattagtagaactatacta
gctcttaccagcacatcttgggtatgcgtttgaataataatagaactaaatctaataagc
tttatccctatcctaatatcatcaaaccaaaacatagaaaccgaagcaagaattaaatac
tttctagtacaagcccttggatcagctatattactattagcaagatactctatttacttt
acatcaaatctctcaagatttcttaaccttatcttaatactagctctattattaaaacta
ggaagattccctgcttttttttgattcccttcagtaatagcatcaattaactgaaccaga
agactaatcttatctacgtgacaaaaaatcgcccccattactctaatctctataatctta
acctataacagccaacaaacattcgctctaattgcaggaataaattctctaattggaggg
attataggaataaaccaaaccaacctgcgaaaacttctagcctattcatcaattaaccac
ataggatgaataataagcatactatatattaatatacctatattttgtataatatatttc
tccttatatgtcatactagtcctacccattttctacatcctaatctgcagatctactata
aaacaatcttccaatatactaaacaaatccaaagaacttcaactaactataatcattctc
ctcctctcccttgcaggcctaccaccactcacaggatttcttccaaaactatgtgtaata
attcttctaatggatttcaacacccctttactaatagttctaattctaggatccttaata
actttatacttttatctaatactagccatctctattttaaatataaactccataaactac
acacaatccacacccaaaacacactacttaattcccatacttaatatcgtctctttaatc
tatattccaattattatatttatttaa
>Lumbriculus_variegatus_8
atgaatttaatactaatcacattttttatcgtttttatactagtttcaattgtatatatt
atgtcttatatcctaagaatacatctcacaagaaattcagataaacaatctccattcgaa
tgcggattcgacccaaatcaccaagcacgaattccattttccttacgatttttcctccta
gccatcatctttattgtatttgacatcgaaattgctttacttataccagtgccactctat
ttagtcaacattcaacaaacctatttaatacttgtcgctaacttattccttttcattctt
ctaataggaattctatacgaatgacaccaaggttccctagactgatcatcataa
>Lumbriculus_variegatus_9
atgctaactctaaaattcattatatttactcttaccttattacctgccctaactatacaa
tcatgaaattacatcccattaattttaataattatagcaatatcactactattattatac
tcaaatacctccgtatattccaatttctcctacatagaatcatttgataacatctcctta
acactaataagcctatctgcatgaatcgcaggaataataattattgccagaacaaaaatt
tataacataaaaaaccgttcgacactatttctaaatttgattttagcccttctatttatc
ttaatgctatgttttagagcatcaaatatattgttattctatatttgattcgaagcatct
ttaatccccacagtaatacttattttaatttgagggtatcaaccagagcgtatacaagca
gctatatacttcatgatatatacagtaactgcgtctcttcctatactagcaacattcttt
atgttgttcaaccaatccaaaactccttatatatacatatgaataatatttagatttcct
tcgaatatcgctctacctgaactaatctgagttttcataatcataggatttatagtaaaa
ctcccaatatacacagttcacctatgattaccaaaagctcatgtagaagcacctgttgca
ggctccataatcctagctgcaattttactaaaattaggaggttatggattaatacgcgta
tcatttctcctaccatacgaatcctcaaaaattttacctgtatatagaagagtagccatt
ataggtgccctattaacaagcttaatctgtttacgacaaagggatctaaaatcactaatt
gcctattcctcaattggccatataggattaatattatgcgctatactatctaattctgtt
tgaggaataacaggcgcattgaccataataattgcccatggactagtatcttccgctata
tttgtaatagcaaatataaattatgacctatttagcacacgaagaattattttatcaaaa
ggagttttaatctttagccctactatatcaatattttgatttttatttatagcaataaat
atatcaacccctccttcaatcaatctttttagagaagtactattaattacggcatccacc
tacatttcaataaacctaataattccactagcccttcttacctttataacagccgcatat
tcactatatatgtactctaccataaaccatggcctcataaactcatactcaaattcatat
aacgctttaaactccaaagatataacaatccttcttctacacttaatcccatcacttata
ttaattgcaaaaccagaaatcttaattagattaatctaa
>Lumbriculus_variegatus_10
ttagaagctattactctaatccttataataacagcttcttccgtcagcatgcaaaccaac
atgataaacatattattaagcattttaattcttactcttggtgcatgcgaagctagtata
ggcctaagcctattagtaaatataactcgaaaaaccggatccgatataattaaaaacctc
tctataaactcatgctaa
>Lumbriculus_variegatus_11
gtactacttatttcagcaaatgtaatacaattttcctctgaatacataaaagacgacaaa
tttaaagaccggttttcatatatagtaattttattcgtaatatctatgaacttcctaatc
tatatccctcattttattatactcttgcttggatgagatggtttaggtattgtctcattt
attctagtaatctattaccaaaatcccaaatcattggctgcgggcctaattactgcactt
accaaccgaattggtgatgcccttttacttctctccattgctttaactttaaaccaaggc
cactgaaacattatcaacatatataacactcaatttataagcctacaaacaggaataatt
attattgcagcaataaccaaaagagctcaaattccattctcaagttgattgcctgctgca
atagctgcacccaccccagtatcagctctagttcattcttccactttagtaacggcaggt
gtatttttatcaattcgcttctatcctatacttgcacaaattagctgatttaataagttt
ctacttattatggctacattaactataataatagctggattaagagctataacagaatgt
gatataaaaaaaatcattgccctatctactctaagccaacttggaataataataactagc
ctaggcctgggtctcccacaacttgcttacttccacatattaatacatgctctgtttaaa
gccctattatttatttgtgctggcttaataattcactcccatcaacacaatcaagacctt
cgatgaataggaaatataagaaaaaatatgcccgtaaccctaacctgtattacaatcgcc
aatatagcactatgtggattaccctatctaacaggattttattccaaagatctaatttta
gaaacaatatgtataaacattactaattctttcacctattctctaattatattttctatt
ggatttacatctttttatagcttccgattcataatagctgttctatgaaggcccaaaaat
gccgtctcctataactgcatagaagaaccaacacaaattaccaaacccataataactata
actatagcatcagtagtaataggaaggttaacctcttgaatatacccacaatcatccata
ctggtatcaatttccgctttagaaaaattctgtcccttacttataatttcacttggtata
ttatctagatatattatcggctgtcaaaaatttgcaatattccatcaaaaattacacttt
atatcctgtttaatatgatttataacacctttatcatcacaattcatattaaaacaacct
ctcatattagccaaaaactcactttcagtaattgaccaatcctgactagagctattaaga
acactaggattaaataacttaattaataaaattaacatgaaattaactaaatgaaacccg
tcacccataagatatttaatatatagggtcagattaacctttatttttgtaataatgatt
>Lumbriculus_variegatus_12
atgactctcttactatctttaatcctaccaataatacttattctagcctttgcggaaact
cccatagttataggattgactatcttaatgatggcccttattcttgctcagacattcgct
ttctctatcagctcgtgatacggatttattatttttctaatttatgttgggggtatacta
attatattttcatactttatttcgttatcttctaacaaccgaactaacctcttacccaaa
aacttcttaattctcctgccgtccctagtactattttttattattttcaataccatctct
attaatattaatataaactactcattcaatatccattccttatataaaaccaactattac
ccaattctcttatttttaattttaatattattatttattatgctagtaattataaaaatc
gtatcacaaagtaaaggccctatacgccctttcttctaa
