# Supplementary material for: Buried treasure in a public repository: Mining mitochondrial genes of 32 annelid species from sequence reads deposited in the Sequence Read Archive (SRA)
Source: PeerJ. 2023 Nov 29;11:e16446. doi: 10.7717/peerj.16446 (PMC10693233; doi:10.7717/peerj.16446)
Supplement: Supplemental Information 4 — These fasta files are provided for reviewers since the gene sequences submitted to GenBank through DDBJ are planned to be disclosed after the publication of the manuscript. The number after a species name corresponding to a gene in the columns in Table S1 (e.g., Abarenicola_pacifica_1 means atp6 of Ab. pacifica). [file peerj-11-16446-s004.zip › fasta_for_reviewers/Travisia_forbesii.fasta]

>Travisia_forbesii
atgcgatgactttactcaacaaaccataaagatatcggaacaatatacttcatctttggagcctgaggcggacttctgggaactactataagtctagttattcgagtagagctcggtcagccgggcgctttcctcggtagtgaccagctatacaacacccttgttaccgcccatgcttttctaataatctttttcttagttataccagtatttattggaggattcggaaactgacttgtccccttaatacttggggcccccgatatagcattcccacgtataaataatataagattctgactacttcctccatctttaactctccttgtcacatctgcagctgttgaaaaaggagtcggcacaggttgaacagtataccctcccctagctagtaatttagcacatgccggaccctcagtagacctcgccatcttttccctccatcttgccggagtctcctcaattttaggcgccatcaattttattaccaccgtaattaacatacgatgaaaaggctatcgattagaacgaattcctctatttgtatggtccgtagtaattactgctgttcttctccttctttctcttcctgtcctagctggagctattacaatactccttactgaccgaaatctcaatacagcattttttgacccagctggtggcggagaccctatcctttaccaacacctcttctgattttttggacatccagaagtttacatccttattctccctgcctttggagctatctcacatattgtcacccatcatgccagaaaagcagaaccattcggatctctaggtataatctacgccatactaggaattggcatcctaggatttattgtctgagctcaccacatattcacagtaggaatagatgttgatactcgagcctattttacagctgccactatgattattgctgtgcccacaggaattaaagtatttagctgacttgcaactattcacggatcacgaattaaatacgaaactcctattctatgagcactaggcttcatttttctattcacagtaggaggtcttacaggaatcatcctctctaattcctctctagatgtcatccttcacgacacatactatgtagttggccactttcactatgttctatctataggagcagtttttggcttattcgccgctttcaaccactgatttcctttatttataggactaaccctaaactctcgactagcaaaagcacacttttgactaatattctttggagtaaatcttactttctttcctcatcatttcctaggacttaggggcataccacgacgttactcagactacccagacgcatacactaaatgaaatgtagtatcctcaattgggtccattgtatcctttgtagcccttttattcttcatttcaatactccttgaagcttttattgcacaacgttcagttctagccccaacaaatataccaacatctctagaatgacatgctgaccttccattagacttccacaatcttccagaaactgggatcatcacagccccctctattaaccactaa
>Travisia_forbesii_2
atggcaaactgaggacaactcgccttccaagatgcagcctcccccgtcatagcccaattaattggattccacgaccacgcaatactagttctatcactgattgttactattgtaggttacgcactcattgcactaataaaaaatactctttcctgccgaattattttagaggcgcaacaaatcgaaactatctgaactattcttcctgctatcaccctcctatttcttgctttgccctctctccgactcctatacctaatagacgaaattaggcaaccatctctcaccctaaaatctattggccaccaatgatactgaagatacgaatactcagactttaacactttagaatttgactcctatatactcccagaagactctctaaaccccggagactttcgactactagaagtagacaaccgtgtaatcttacctataaaaacagaaatccgtgtcctaatcacagctgcagatgttatccactcctgagctgtccctgctctaggagtaaaaatagacgcaattccaggacgattaaaccaactaggatttactattaatcaaccaggaatcttttatggacaatgctcagaaatttgcggagctaaccactcattcatacctattgttttagaagctgttagacattcttcttttgctaattgagctaaacaatgcagtaacccctcctaa
>Travisia_forbesii_3
atgtttaaacccatacgaaaatcccacccccttattaagattataaacggagcacttgtagatcttcctgctcccaggaatatttctctctgatgaaacttcggatccctcttaggcctatgcttaggcattcaaatcgtcaccggcctcttcctagctatacactatactccccatgtagatcttgccttctcatctatcgcacacatcacacgagacgtaaactacggatgacttcttcgaacccttcacgctaacggagggtcttgattttttattgctttataccttcatatcggccgaggcatctactacagatcctatctttacctagaaacttgaaatattggagtaatcctatttattctaactatagcaacagcatttgtaggctacgtccttccatgaggacaaataagattctgaggagccacagttattactaatcttctatcagcaattccctatatcggaaaaactctagttgaatgaatatgaggaggcttcgcagtagataacgcaaccctaaatcgcttctttgcgtttcattttctcttcccctttattattgcagccctctccgctattcaccttctcttccttcaccaaacaggctctaacaaccccctaggaatcaactccaatacagacaaagtccccttccactgatattttagatctaaagatactctaggatttgttatttttttaatgtccctagcagccctatctttatttaacccatatctcctaggagaccctgaaaactttaccccagctaaccctcttgttactccaacccatattataccagaatgatatttcctctgagcctacgctattctccgatctatccctaataaactaggaggagtcgtaaccatatttgcagcaattctcattcttctaatcctccccttctcccacccacaaaaacgaaaaacactcacagcttcccccgtatcccaacttatattttgaaccttaaccgctatctttcttctcctaacctgaatcggaggatgccctgtggaagctccttatgattctcttggacaaattttcaccatcctatactttatcctatttatctcaatacctacattctct
>Travisia_forbesii_4
ttttcagcaacagtaatctttatttcagcaaacgttctttacttttctaaattttacatgttaaatgatgtttttataaaacgatttatccacatagtacttctatttgtcctctcaatgaacatacttctctttttcccacatttaataacccttctattaggatgagacgggctaggcctaacttcctttattttagtcatctactatcaaaatgccaaatccttagcagcaggaataatcacagcccttaccaaccgaattggagatgttctcttacttattagtattgctatctccctaaaccaaggtcactgatctatcctccacatatggaatctaaacactactttattttcaattatagcattgttgatcctttttgcagcaataacaaaaagagctcaaataccattttctagctgactaccagcagctatagctgcccccacccccgtactcagcgttgataccactgttt
