# Supplementary material for: Buried treasure in a public repository: Mining mitochondrial genes of 32 annelid species from sequence reads deposited in the Sequence Read Archive (SRA)
Source: PeerJ. 2023 Nov 29;11:e16446. doi: 10.7717/peerj.16446 (PMC10693233; doi:10.7717/peerj.16446)
Supplement: Supplemental Information 4 — These fasta files are provided for reviewers since the gene sequences submitted to GenBank through DDBJ are planned to be disclosed after the publication of the manuscript. The number after a species name corresponding to a gene in the columns in Table S1 (e.g., Abarenicola_pacifica_1 means atp6 of Ab. pacifica). [file peerj-11-16446-s004.zip › fasta_for_reviewers/Capilloventer_australis.fasta]

>Capilloventer_australis
atgataacagatattttttcagcatttgacccatatatgtatatattcatacctctgagc
ctatcaatttttattagtatatttattggaggaggtacttgaaccagtcactcacgcatc
tcaatttcatgtgcagatagaatacaaacaatttgagatcagcttatacgaacaacactt
ttttttattaaaggtatatcatctatattagccccactatttatcatatttattgcaatt
aatctatttggactaatcccctattccttcagaacatcaagacacctaatttttactcta
tcctttggtcttcccctatgaatatcatttattatttcaaggtcatccaaaaatttaaaa
caaacaacagctcacttcctcccagatggagcaccagactgactaaatccatttcttgtt
cttattgaaactacaaggatcttagtacgaccattaactttatcgtttcgtctagccgca
aatataagtgctggtcatattgttttagttctagcaggaacatacgcagcagccgcatga
acaacatctattacaaatactattattttaacaataattataacaggatatattatattt
gaagtagcaatctgcataattcaagcctacatcttctgtcttcttctatctttatattca
gatgaccactcccactaa
>Capilloventer_australis_2
atgcctcacttatccccaataagatgaattatatcaattttatgtttttgaactattttt
tctatatatataactcgaatgtgatgagctaatacaactaaaattatattctcctccaac
aataatattaactcagctaaccaaaaatgattctgataa
>Capilloventer_australis_3
atgcgatgattgttttctactaatcataaggatattgggactctttattttattttaggg
gtatgatcaggtcttttaggttcggcaataagattaattattcgcacggaattgaggcag
cctggttcgtttttaggcagtgatcaactttataatacaattgttacagctcatgcattt
ttaatgatttttttcttagttatacctattttaattggtggatttggaaactgacttctt
ccattaatattaggggcaccagatatagcattcccacgactaaataatttaagattttga
ttactccctccggccttaattttattagttttctctgcggctgtagagaagggggccgga
accggatgaactgtttatcccccacttgcagctaatatagctcattctggaccatcagtt
gatatagcaattttttctcttcatatagctggtgcatcttcgattttaggagctctaaat
tttattactactgtgataaatatacgatgaaagggattgcaaataaaatctgtaccactt
tttgtttgagcagtgtttattactgttattcttcttcttctatcgttacctgtattagct
ggagctattactatgcttttaacagatcgtaatcttaatacttcgttctttgatccagca
ggtggtggggatccaattttatatcaacaccttttttgattttttggtcatcctgaggtt
tacattttaattcttcctgggtttggggcaatttcacatatcgtttctcattattcagga
aaaattgaacctttcgggtctttggggataatttatgctatggtagggattgcaatttta
ggatttattgtatgagcccaccacatgtttacagtaggaatagatgtagatactcgtgct
tattttactgcagctactatagttattgctgttcccacagggatcaaggtgtttagatga
ttagcaactattcatgggggtaaaattcggttttctagtcctatgttatgagctattggc
tttatttttttattcacaactggtggattaaccgggattattttagcaaattcagctctt
gatattattctacatgatacttactatgttgttgctcactttcattatgtattgaggatg
ggtgcagtatttgccatttttgctggatttacacattgatttccattatttgttgggcta
acccttcatagacgttggtgcaaagctcagttttttttaatatttattggtgtaaatata
acattttttccacaacattttttggggttaaggggaatacctcgacgatattcagattat
ccagatacttatgttacatgaaatgtggtttcttctattggatctataatttcaattgtg
gctcttgttttttttatttttattatttgagaatctttatctagttgtcgaggtgtaatt
tcctcatctagaataccctcatcaatagaatgacaagacgttttaccccttgattttcat
aatctttcagaatcaggaattatttcacattaa
>Capilloventer_australis_4
atgccaatctgaggacaaatacactttcaagatgctgcttcaccagttatacttcaaata
attcttcttcatgatcaagccttaattattattacactggtaatatctatcgtggggtac
gctctcacatcaattataaaaaacaaattaataaatcgattccttatagaagctcaaaaa
gttgaaacagcttgaactattataccagcagtaactttactttttttagccgtcccatct
ctacgactattatacttaacagatgaaattagacaaccatcaatatcaattaaagccatt
ggtcatcaatgatactgaagatatgaatattctgacttcgaaaatattgaaatagattca
tatataattcaacttcaagacttatcctctggagactttcgacttcttgaagtagacaac
cgagcagttataccaataaatatagaaacacgaattatagtatctgctgcagacgtaatt
catgcctgaacaattccatctctcggaattaaagtagacgcagttccagggcgattaaat
cagctcggagttattgtggaacgccctggaatttattacggtcaatgttcagaaatctgc
ggagctaatcattcatttataccaattgtaatagaagtaattgacagaaaatcattttca
ctatgagcatctaacttccaataa
>Capilloventer_australis_5
atgccacggcaaccatttcacttagtagaattaagaccatgaccattaacatcggccata
ggagccctaactctaacaattgggatagctgcatgatttcacggatacggaataaaatgt
ttcattctagcactaattctaattattacctcaataatccaatgatgacgagacgtaatt
cgagaagctacattccaagggtttcacactacatatgtaataagaggaatacgaattgga
ataattttatttattacatcagaaattttatttttctttgcatttttctgagcatttttt
catagaagcttatcccctgcaccagaactagggtcctgctgaccaccaattggagtaaga
ccattaaacccatttagagttccattactaaacacagctgttttattagcctctggagta
acagtaacatgagctcatcatagtcttatagaaaccaaccgactaagatcaattcaagca
ctactacttacagtagtcctaggaggctattttacagtccttcaggcaggagaatactga
acagctccattctctattgcagatagagtatatggctcaacattctttgttgccacagga
tttcatggacttcatgttctaatcggttcatcatttttagcagtatgcctattacgggta
gtaatacaccacatatcatcaacccaccacgtaggattcgaaacagctgcatgatattga
cacttcgtagacgtagtatgaatctgtttatatatctgcatctattgatgaggatcttaa
>Capilloventer_australis_6
atgtttaaacccttacgcacgtctcacccagtcataaaaattattaacggatcattaatt
gatctaccagctccatcaaatatctcaatttgatgaaactacggatcattactaggacta
tgtctaattattcaaattttaactggactattcttaacaatacactatacctcaaacgta
gaaatagctttctcaagagtaatccacatttcaaatgatgtaaattatggatggctgtta
cgggcaacacacgccaactgtgcatcaatattctttttatttttatatcttcatattgga
cgaggaatctactacgaatcatttaaattcatagaaacctgaaatattggagtaattatc
ttcatcctagctatagcaacagcattcataggatatgtattaccatgaggtcaaataaga
ttttgaggagcaactgttattaccaatctattttctgccatcccatatattgggaaacta
ctagtagaatgaatctggggaggatttgcagtagataacgctacactaactcgatttttt
gcatttcattttattctgccatttatcataattgctgcaattattattcatattatattt
ttacatcaaacaggatctaacaaccccataggaataaatagaaattcagatcgagttccg
tttcatacatattattcaatcaaagacttattaggatatacaatggctatctttatttta
tttatattagttctatttatgcctaatatatttacagacccagaaaactttattcttgct
aatccactaattactccaattcatattaaacccgaatgatattttttatgagtgtatgcg
attttacggtcaatcccaaataaattaggaggtgtaatagcactagcaatatcactttta
attatatttattcttccaatcactcgatcagcctctaaattaggcagagaattttatcca
ataaaccaaataatattttgaatgttatcatcatcatgaattattttaacatgaattggt
ggccgcccagttgaaagcccatatattattattggtcaactatttaccattctgtatttt
atatattatataataacccccttattaacaaaaatatgagacaaagtcctggcatattaa
>Capilloventer_australis_7
atgaacttagcatttattttatcaattattattagatatgctctagccctagtagcaata
gctttttacacccttctagaacgaaaatacctgggctattttcaattacgaaaggggcca
aataaagtaggtttaataggattaccacaaccatttgcagatgctattaaactctttata
aaggaacgaggtataccaaaccttgcaaaccaaaccccattctttattgccccatcacta
ggtcttatcttagcactaataatgtgaacaatttatccacactcaaatgttgcatttttc
ttaccatttggtattctatattttctatgtgtatcaagaataaatgtgtattcaacattt
tcagctggctgaacatcaaactcaaaatatgccctactaggtgctctgcgtggagtagcc
caaacaatttcatatgaagtaagaatatctcttatcttaatcagttcacttctaataacc
ataacaatagatatatcatcaataacatcagagcttcgctcatgaacactaatattaata
tttccactatcagttatttggtttattacaaacttagcagaaacaaatcggactccattt
gattttgcggagggcgaatcagagttagtatctggatttaatgtagaatatagaggaggt
ttatttgcactaatctttatagcagagtatacaaatattttagccataagcttattttca
tcagttatctttataagaattttttttaaattaaatataattctagtattacaaaccaca
gtaattgcatctgtctttattttaattcgcgcaacaataccacgaatacgatatgatcac
ttaatatctttaacatgaaaatcatttcttccatttgccctagccgcaattacaattatt
acaccaactatatcactatttttataa
>Capilloventer_australis_8
atgccatttaaatttatatttacctcaggacttcttattagaacaatcatagcaatttca
agaaacaactgactttttatctgaataagtatagaactaaacatattaagatttatccca
attattattacaagatctaataaaactcaaaatattgaagccacagttaaatatttttta
gcccaaagatttgggtccgccctattattaataacgaggatacttcttatatttcatata
acaccaactattctaaatataatactaacatcttctattttactaaagctcggaagagct
ccattccacttttgatatccatcagtaataacctctatgagatgaataaattgcttagtt
ttatctacgtgacaaaaactagccccactatcaattattagatttattatctcctattca
tcaaccaccatactaacagtggtggcagcaacatgctccattattggaggcatatatgga
ataatacaagcccaccttcgtactattcttgcctattcatcaattggtcatattggatga
atgctaagcatactaacaattaatataccaataaaaacaatgatttactacatattttat
attattttaattagtccaatttttattataataaaaattatacaaatatcatcctataaa
attattccagaaatacatctcttgtcttcatctaaaaccataacattttgaattcttata
ttttcattagggggccttccaccattaactggatttcttccaaaactaatggttttaacc
tcaattataacatataaaaaacttctagtagtagccctaatcttaggatctgttataaat
ttatacttttatttatcaataagatttgttataataacaaccaaaacacaaaccaccaat
tttatatcaacaaaaacaaaccatacacaggttattatcactaggttaatagctgtaata
ggaactatttcattaacaggactaccaattttaattctttaa
>Capilloventer_australis_9
atgactcttctaattatatcaacatcaattacaattattatttcttgtatcatactaaca
ataatttttatcttaggaatacgctcaacagcagaccgagaaaaaacatcaccatttgaa
tgtggatttgatcctaagtcctctgctcgtattccattttctatacgattttttctctta
gctatcatttttgtagtatttgatattgaaattgtactactaataccaatcccaataatt
atatattcaagctattctactattacaattattatatttataattattttaatagttggt
ctcattcatgaatgaaacgaaggatccttaaactgatcctcttaa
>Capilloventer_australis_10
atgttaaagatcatttttttaagtttatttattggaatttttaatactaaattaaattga
tttcataaatctcagttaatttttttcttatgtagcacctcaatagttattgttataggt
taccccaatctttttttggtaaataggtatataatagtggatattatagtttctagctta
atttgtataagaatttatattactggtttaatatttttagctagttctgttgtttataca
ataaaaaaaaatgataatttattttctagggtaattataaccctaatatttattttaatt
ttagctttttcttcttcgaattttgtttttttttatattttttttgaggcatctcttatt
cctacaatgatattaattataatatggggctatcaacccgagcgtattcctgcaagcata
tatatgataatttatacagtaactgcttctttgccgttattgataagtttattttttata
tatgaaaaatctggtctcttattgataacaattacctcatccccattttataaaatgaga
attgtctggtgaattttaataattttagcatttttagtaaagttgcctatatttcctttt
catttatgattacctaaggcacatgttgaagcccctgtagctggctcgataattttggca
gcaattctattaaagttaggtggttatggtttagtacgtttattcataatttattcatga
cctggcgcggctttatgtgaatttttaattgggttgtcattaataggtgcattattatcg
agattagtttgtttgcgtcaaactgatataaaatcattaattgcatattcttccgttggt
catataggaattataattgctgcaagagttactaggtcttattatgggactataagaagt
cttacaatgataattgctcatgctttaaggtcttcaggtctattttctttggctaatata
tcatatgagtattctaaaactcgtagattaatactaactaagggtattatatttattata
ccgttatcagcccttatttgatttttaataattatgtgtaatatagcagcaccccccttt
attaatattattgctgaaatttatattatttcttcaattattaggttttctttctgatga
tctttttttttaataatagtaagatttttaacagtgtgttactctcttcatttatattct
agtattcatcatggtcaagctagatctttttgtataccaattaaatcttttaactctaat
aaattagctacttcatttcttcatattatcccagctggattattagttgtgaaacctgaa
ttagtattttttgtatactaa
>Capilloventer_australis_11
atgatgacttttttttgattaatattacttatacctgttttttttatagttgtatttatt
gttcaaaaagctcatttaataatatctttattaagattagaagggattgctctatcttta
attataataatttgtcttctttcctcaataaattttaattctatatatagctttattcta
atcttattaacgtttggtgcttgtgaagcaagaattgggttgagaattatagttttaata
tctcgaaaatttggtaccgatttagttaaatatattgttttgaatagatgttaa
>Capilloventer_australis_12
atgcaaatttatcctttaataactggggggtttttaagccttatattatttttttttata
cctgttatattaataattaatatagcaggcagagtaatgttaattgaatgaaatattttt
agaggatcatctgttgagttgagaattccgtttattttagatcctctgggaaggttattt
tctgtagttgttattcttatctcttttagagttatattattttcctcattttatataata
ggtgataaaaatgttgagcggtttactatcttagtaattttatttgtcttaagaataaat
ctattaatttttattccccatataattattcttcttttaggttgagacggactggggatt
acttcttttattctagtgatttactatcagaattctaagtctttaggagcaggaataatt
acagctattacgaatcggattggtgatgtgcttattttaatttgtattggtttgatgtta
aatcagggacattgaataattttaaatatttgagaaataaaagagacattaggggttata
attgttattgcagcatttactaaaagagctcagatacctttttctaggtgattgcctgct
gctatagcagctcctacacctgtatcagctcttgttcattcttcaactttagttacggct
ggggtctttttattaattcggttttattcatttctacttaggatacctttttttaaacct
ctagtattatttattggtgtatcaactcttactatagctagatttagagcttgtagagag
tgtgatataaaaaaaatcattgctttatctacattaagacagttaggtatgataatatca
agacttggattgggggccgtaagtttaactatttttcatataattactcatgctcttttt
aaggctttattatttatttgtgcgggtaatatgattattatgtctactcacagccaggat
cttcgttgaataggaaatagagttttaaatatacctatttctttaagatgtatattaata
tcaaatatagcattatgtggatttccgtttatatctggattttattcaaaggatctaatt
attgaatattcaaggagatctattcaaagattagttgttgtttttttattatttttttct
attagaataactactatatactctttacgatttttactatcctcaatatgaagtcccaga
ataggttcacctttattaaatgtttatgaggacttttgatgtagattaaggatgttatta
ttaggctcatttgcagtatttagtgggtctataatttcttgaaggtttaattttaaattt
cctgttctatttttgagaattacgataaagtgtttaattttgataatggttttgttagga
gctctagtcgcttttattttaatttttagtagcttaaacataaagatacttcattttttt
tcatgttacatgtgaaatttaatgcccctttcaactcaggtgggggtaaatctagctttg
tattcttcaaaggagatatttaatttaagggatcaagcatgattggaactagctggaagt
aaaggtgtaataaggcttctaaagacatgaggggtcctctcagttatatatatgagcatc
ccacaaatatttataattctttcatttctttttataataatgttgctaattttataa
>Capilloventer_australis_13
atgataatatgaattatatcaatactaatgacaagaatcactataaatataattttagct
tacaatcccctatccttaggactatcaattctatttctagcattaattatagcaactacg
tttagactatccatatcatcctgatacggatttctaattttcttaatctatgtaggaggc
atgctagtaatatttgcatattttgtagccctcataccaaaccaagaaatttccataaac
ttctatatatttattattataataacctcctctttggtagcatcaataaatataacagcc
ccaacatctattcaactagataatattatatccttatttttgtttataaataaccaccta
ttaattattattgcactagttcttctatacaccatagtaattgtggtaaaaattacatca
atatcaaaaggaccgcttcgatcatttatataa
