# Supplementary material for: Buried treasure in a public repository: Mining mitochondrial genes of 32 annelid species from sequence reads deposited in the Sequence Read Archive (SRA)
Source: PeerJ. 2023 Nov 29;11:e16446. doi: 10.7717/peerj.16446 (PMC10693233; doi:10.7717/peerj.16446)
Supplement: Supplemental Information 4 — These fasta files are provided for reviewers since the gene sequences submitted to GenBank through DDBJ are planned to be disclosed after the publication of the manuscript. The number after a species name corresponding to a gene in the columns in Table S1 (e.g., Abarenicola_pacifica_1 means atp6 of Ab. pacifica). [file peerj-11-16446-s004.zip › fasta_for_reviewers/Phreodrilidae_sp_A.fasta]

>Phreodrilidae_sp_A
atgataccagacatcttctcagcatttgatccaaaaatatactctactataccactttct
atgtcaatcttaattagaatatttattggaagaaacctatgaattgctcattcacgaatc
tcagcatcatgtgcagacggaacacaaacaatatatgatcagttaacacgaactacaggt
cttatattaaaaggtatcagatcaattcttgctccgttatttgtaatactaatagcaatc
aatttatttggccttattccatattcattcagaacaactagacatctaatttttacttta
tcttttggacttcctttatgaatgtcatttattatttctagaaccacaaaaaatattaaa
gaaacaacagctcattttctaccagatggagcacctgactgattaaatccatttctagta
ctaattgaaacaacaagaatctttgttcgccctttaactctatcgtttcgacttgctgct
aatataagagcaggacatattgttctagttctagcaggaacctatgcagcagcagcatga
acatcatccattattaatgttgtaaccctatcattaattataacaggctatatcctattt
gaagtagctatttgtctcatccaagcatatattttctgtctactcctatccctatattca
gacgatcatgcgcactaa
>Phreodrilidae_sp_A_2
atgccacacttagctccaataagatgactacaagctttacttattttttggcttctattt
ttaatatatgtatcacgtatgtgatgatctaatacatcctcaattaatattatatcttca
aactatcctactctacaccaaaaatgagtatgataa
>Phreodrilidae_sp_A_3
atgcgttgattattttctacaaaccacaaagacattggaacactctatttcatcttagga
atttgagcaggaatagtaggagctggaataagacttcttattcgagttgaactaagacaa
ccaggagcattccttggtagagatcaactctataacacaattgtaacggcccacgctttt
attataattttctttatagtaatacccgtatttattggtggatttgggaactgacttctc
ccactaatactaggagcacctgatatagcgtttccacgactgaataacttaagattttga
ctattaccaccgtctcttattctattaatttcttcagctgcagtagaaaaaggagcagga
acaggttgaacagtatatccacctttagcaagaaatatagctcatggtggtccatcagta
gacctggccatcttttctctacatttagcaggagcttcatctattttaggagctctaaac
tttattactactgttgtaaatatgcgatgacatggactacggctcgaacgaattccacta
tttgtttgagcagtaactattactgtagtattactattactatctctcccagttcttgcc
ggagctattactatacttctaacagatcgaaacttaaatacatcattttttgatccagct
ggaggaggagacccagttctttatcaacacttattctgattttttggtcacccagaagta
tatattttaattcttccagcatttgggtccatttcacacatcgtatctcactatacagct
aaactagaaccatttggtgttctaggaataatttatgctatagttggaattgctgttcta
ggatttattgtttgagcacatcacatatttaccgtaggtatagacgtcgatacacgagct
tattttactgcagctacaatggtaattgcagttcctaccggaattaaagtattcaggtga
ctagcaacacttcatggttctaaattaaaatatgaaacaccaatgctatgagcccttgga
tttatttttttatttactgtaggaggattaactggaattgttttatctaattcatctcta
gacattgttcttcatgacacatattatgttgttgcccattttcactacgtactaagaata
ggggcagtgtttggaatatttgcagcatttatacactgattcccactatttacaggccta
acaatacaaagccgatgaactaaagctcaattctttttaatatttattggagtaaatata
acattttttcctcaacatttcttaggaataaggggcataccacgccgctattcagactat
ccagacgcatttgtaaaatgaaacgtagtgtcgtcatttggatcacttctatcatttgta
gcagtaatattttttgtagtaattgtttgagaagcatttgcctctcaacgaccagtaatt
tcctcctccaatataccatcttcgttagaatgatcagacacacttcctctagattttcac
aatttaagagaaactggattaattgtatctaaacactaa
>Phreodrilidae_sp_A_4
atgccaatttgaggacaaatacactttcaagatgctgcatcaccaatcataatacagata
attttacttcatgaccaagcactaattatcctaactctagtaataacaattgttggatat
gctatattttcaattataaaaaacaaattaattaatcgatatcttctagaagcccaaaaa
gtcgaaacggcttgaacaattataccagcagtaattcttctattcctagcagttccatct
ttacgtcttttatacctaacagatgaaatcagtcaaccatcactaacaattaaagcaatt
ggacaccaatgatattgaagatatgaatattcagattttgaaaatgtagaaatagattca
tatatagttccatcctcagacctttctattggagagtttcgactcttagaagtagataac
cgagcagtaataccaataaatctagaaactcgaattatagtatcagcagcagatgttatt
catgcatgaaccattccatctcttggcgttaaagttgatgcaatcccaggacgactaaat
caactaggaattattgctgaacgcccaggtatttactacggtcaatgctcagaaatttgt
ggagcaaaccattcatttatacctattgttatagaagtaatcgacagtaaatcattttct
aattgagcagcaaattttgcttaa
>Phreodrilidae_sp_A_5
atgcctcggcaaccatttcacctagtagaactaagcccatgaccactaacatcagctata
ggagcattaacccttactattggtctagcagcatgattccacggacacggaatttattgc
tttattatagcaattgtattaattattgcttctataattcaatgatgacgagatgtaatt
cgtgaagctacatttcaaggacatcacacctcttatgtagccagaggcctccgtgttgga
ataattttatttatcacatctgaagtattattcttttttgcttttttctgagcatttttt
cacagtagtctatccccagccccagaactagggtcatgttgacctccgattggagtaaac
ccattaaatccattcagagttccccttctaaatacagctgttctacttgcctcaggggtg
acagttacatgagctcaccatagtctaatagaaaataatcgtacaagatctattcaagcc
ctaactttaacagtaatattaggagggtattttacaattcttcaagcaggtgaatactga
gcagcaccattttctattgcagatagagtttatggatctacattttttgttgctactggc
ttccatggtcttcacgttttaattggttcaagattccttctagtatgcttatcacgtgtc
gtagctcatcacatgtctaccggtcaccatgtaggatttgaaacagcagcatgatattga
cattttgtagacgtagtatgaatttgtttatatatttgtatttactgatgaggttcataa
>Phreodrilidae_sp_A_6
atgtttaaaccaattcgtacttctcaccctgcaatcaaaattattaatggttccttagta
gatcttccagctccaaataacatctctatctggtgaaactatggatccttacttggtcta
tgtctaattgtccaaattcttactgggctgttcttaaccatacactatgcctcaaatgta
gaactagctttcgcaagagttacacatatctcacgagacgtaaattatggatgacttctt
cgtgcaactcacgctaatggagcatcaatattttttctatttttatatcttcatatagga
cgaggaatttattatgagtccttcaaatttatagaaacatgaaatctaggagtaattatt
tttctattagcaatagcaacagctttcatagggtatgtacttccatgaggacaaataaga
ttttgaggggcaactgtaattaccaatctattctctgcaattccctatattggtaaaata
ttagtagaatgaatctgaggaggatttgcagtagataatgctacactaaaccgatttttt
gcattccattttattttaccattcattataattgcagctattgttcttcatattatattt
ttacatcaaacaggatcaaacaacccacttggaattaatagaaactctgatcgtgtacca
tttcatacatattattcaagaaaagatctattaggatatagaatagctctagcaattcta
ttatctatggttctatttgccccaaacttatttaccgatccagaaaattttatcgtagca
aatcccctggtaaccccagtccacattaaaccagaatgatatttcttatgagtctacgca
attttacgatctattccaaacaaattaggtggcgtaatagcattagctctggcccttcta
atcttatttattttaccactaacacgaacagcatctaaactaggaagagaattttatcca
attagccaatatatattctgagtattaacatcatcatgactaattttaacatgaattgga
ggacggcctgttgaagatccatttattgttattggtcaattatttaccaccatctatttc
ttatactatcttataacccccattctaattaagtggtgagataatcttcttctaaactaa
>Phreodrilidae_sp_A_7
atgacaattccttttattctatctacaattttaagatatgcaatagctttagtagctata
gccttttatacactgcttgaacgaaagtatttaggttattttcaacttcgtaaaggtcca
aataaagttggactaataggaattcctcaaccatttgcagatgcaattaaacttttttta
aaagaacgaagagctccaactttagccaatcagcttccatttataattgccccaacactt
ggactaattctagctctaataatatgagcaatttatcctcacacaaatatagcatttttt
attccatttgggatcctatattttttatgtgtctctagaataaacgtatacgcaacattt
tccgccggatggtcatcaaactctaaatatgctctattaggggcccttcggggggtggca
caaaccatttcatatgaagtaagtatatcccttattcttcttagagccttagtagtaatt
ataaatctagatatatctgttatatcatttaatttacgaacatgagtatgtataatactt
ctaccattagctgtaatctgatttattacaaatctagcagaaacaaaccgtacaccattt
gattttgctgaaggagaatcagaactagtctctggatttaatgttgaatatagaggagga
ctatttgctctagtatttatagccgaatatacaaatatcttagtaataagtctttttaca
tctgttatcttctttagaattccacttcaaataaattttattctactaacacaaacaaca
tttattgcctcaatatttattctagttcgtgctaccataccacgaatacggtatgatcat
ctaatatcactaacatgaaaatcctttcttccattttcattagcagctattactatggta
gtttcagtaagatctatactataa
>Phreodrilidae_sp_A_8
atgataccatacttacttctaatatatatagctctattaataagaacaattatagcaatt
tcaagaaacaactgactatttatctgaataagaatagaattaaatatactaagattcatt
cctattattacaaaatcagaattcacacaaagagttgaagcctcagtaaaatatttcctt
gctcaagcttttggatcggctttaatgttactaagaaggctatctctaatatttgaatct
agtccaataattcttaacatgctcctcctttgtgccattcttctaaaactaggaagtgct
cctatacatttctgatatccatctgtaataacatgtataaattgaataaattgtttaatc
ttatcaacatgacaaaaactagctccgctaagcattatctcatttattttatcttactca
actagaataatattagctatagttgctggattatgctcgattgttggtggaatatatgga
atagcccaatcccacatacgatcaattttagcatattcatcagttggtcatattggatga
atattaagcatactttctataaacataccaataaaaactacaacatactttttattttat
gtcagtcttattacacccctattcttaatatttaaactaatagacacaactagttatatg
tctttaccagaatttcgacatattacaaaatctcaaggattaagaacctgcttacttcta
ttctcattaggtggtcttcctccattaactggatttttccctaaactaatagtcttatca
tctattatactaacaaaaatatttcttgttattgcccttattctaggatcagtaataaat
ctatatttttatttatccattagattttctataataatctcaaaatctataaacttaatt
tctatagaaaaaaatcaaaatacaataagatttaaatcaacaactacaatatttgttatt
tcattatcatttttaacaataattccactaataatataa
>Phreodrilidae_sp_A_9
atgacaatatttattatatctactataattgctactgcaattcctgctattgttttaata
gtcattataattttatcaatacgagctatttctgaccgagaaaaaacctcaccatttgag
tgtggatttgaccctaaaaattcagcgcgacttccattttcaatacgattttttttatta
gcaattatttttgtagtatttgacattgaaattgttctattaatacctattcctgtaatt
atgtacatttcttattcaacacttattattatcttatttcttctaattctattaattggt
cttcttcatgaatgaaatgaaggatctttaaattgaacttcctaa
>Phreodrilidae_sp_A_10
atgttaaaaattatactaccaataattcttatgctcccactatcatccatttcaatatca
tgatgaatagccccaagatcactaattattttatctattctaataattttctatattcca
tcctcctcctatcttatctattcatcctatgcagctactgatatcatctcatctatatta
attattttaacaatttgaattacagccctaatattcctagcgaggcataaaatctttaaa
ctaaaaaataaatataatttattttactatgctacaattacattattaataattttaact
ctgtgtttttcagcacataacatatttatattttatatctgatttgaagcatctcttatt
ccaacacttcttttaattatagtctgaggatatcagccagaacgaactcaagcatctata
tatatgataatttacaccgttgttgcctccttaccaataattttaataattacaaaagta
tttttatcctctggacactcctcaataacaataaatattaacataatttttccagaagat
ctagttccagcaataggatgaataattataattgcaggtatgctagtaaaacttcctcta
ttttcagttcatttatggcttcccaaggctcatgtagaggcacctattgcaggttctata
attttagcagccattcttcttaaacttggaggatatggaattatacgcctaagatcactt
tttccatatattagaaaaactgtaacagcccctattacaagtatcgctattattggagca
gcactaacaagaataatctgtctacgccaaccagacctaaaatcactaattgcttactca
tctgtaggtcatataggattaatagtagctggggcaatttccagatcttcatttggtata
agaggagctatagcaataataattgctcacggcttatgctcatccgctatattcagaata
gcaaatatcaattatgaacttctaagcacccgtagtctatttttaataaaaggatctcta
atttttgctccaattctaactatatgatgatttttatttacagcatgtaatatagcagca
ccaccaacaattaatttactcagagaaatcctcttaataccagcaattataatatcatca
atatatataattattccattagcttttgttaggttttttacagcagcatattctttatat
atatatactacaattagtcatggaagaacaacttctttctcatctccaacattaaacatt
ataccaaaagactatactctattttttatacatctaaccccaattattttaattattact
aagccagaaataattatatattcttaa
>Phreodrilidae_sp_A_11
atgaataattccatcatttttataattcaattagcacctattttagcaatactagccctt
atcttccaaaaacaccattttcttataattctattatcccttgaaggcattatactaagt
atagtacttttagtgtcaactatttcctcaactaatagatcaacatcaaatatactaaga
attgttcttttatcatttggagcatgtgaagcaagactaggcttaagtctattagttctt
ctatcacgatcatttggttcagacttaatgaaatctctaacaataaataaatgttaa
>Phreodrilidae_sp_A_12
atgattaacttttctatttcacgccttgcgtctaacataatctgaacaaccctaattatt
attattatgcctacggcttatatagtattttcaaatacaacaattctaatagaatgaagc
cttttatctattagatcaacaccattagtatttcctattattttagatcctaaaggccta
atattctgctgtacagtaataattatttcagcaaatgtgctaaatttctcaacattatat
atagcagaagataagttcattaatcgatttacagttttagttcttctttttattctgtca
ataaatatattaattttattccctcactttataatactactcctaggctgagacgggtta
ggaatcgtatcatttattttagtaatctactatcaaaactcaaaatccttagctgccggc
ataattacagtattaacaaatcgtattggagatgtgttaattcttttagcaattgcgtga
acattaaatcaaggacactgaaacattatacatatgtgagaatcaaactttattctttta
cagattatatgtattatacttgctgccataacaaaaagagcccaaatgccattctcaagc
tgactccctgcggctatagctgcccccactccagtatctgcactagttcattcatcaact
ctagttacagctggtgtttttcttcttattcgattttatccattcctagaaaaacttcaa
ctatttaactcaataatcttatttactgctgtaacaacaataattatggcaggaattagc
gcaagaactgaatgtgacataaaaaaaattattgctctatcaaccctaagacaattaggt
ataataataaccagtctaggacttggaataccatcaatagctttttttcatatagttact
catgcactatttaaagctctgctatttatttgtgccggtacactaatcaattatcacaca
catacacaagatctacgatgaatagggaacattaccaaccaaatacctattacatcttca
tgcatattaatttcaaatatggccctatgtggacttccttttcttgctggcttttactca
aaagatttaattattgaatcatctatattttattcatataattctattatagttctatta
attattatatctgttggtctaacatccttttattcaatacgatttataataattacagta
tgaagacaaaaaataacagtctcatttataactactaatgaaccaacaaatgttacttcc
ccaatacttattatgtcatttatagcaattattgcaggatcagcagtaagatgaattacc
cctattcaagaatcaatatcaataactacacaaataaaacttctccctattacaatagta
gttattggtattattctaggtcttattgtaaaatcaaaaattacaaatatatcaaaatta
attaataaaaacatactacattttgcctcatgttcaatatgatttttagttccactatca
tcacagttcataataaaatctccattcttcctatctcatcattttcttaaatctatagac
caatcatgattagaactcattgaaggtcaaggaattcatatctcaatttctaaagctaca
aactcaatatattatattcaaccaaaaatacctatgtcctatattaaaatttcatttcta
tttataattattattagaattatatattatctaaatagc
>Phreodrilidae_sp_A_13
atgataatatgaattatagtttcactaataactacactagctataaatatgtttctagcc
accaacccactaactataggtctaacaatcttatttatagccttaattttagcatcaaca
tttgctatatcactttcttcatgatatagatttctaatttttctaatctacgttggtggc
atattagtaatatttgcttattttgtagccctaataccaaatcaagaattaaccacaaat
attattctaataagaataactcttatgacatccataattatatcatttaaaatacacatc
ccaaccccagttcaaatagacaatatccaatcaatatattcttcaaacaccggccacaca
ttaattattattgccattattttactatatacaatagtaattgttgtaaaaatcacaaca
ctttataagggaccacttcgctcatttatataa
