# Supplementary material for: Buried treasure in a public repository: Mining mitochondrial genes of 32 annelid species from sequence reads deposited in the Sequence Read Archive (SRA)
Source: PeerJ. 2023 Nov 29;11:e16446. doi: 10.7717/peerj.16446 (PMC10693233; doi:10.7717/peerj.16446)
Supplement: Supplemental Information 4 — These fasta files are provided for reviewers since the gene sequences submitted to GenBank through DDBJ are planned to be disclosed after the publication of the manuscript. The number after a species name corresponding to a gene in the columns in Table S1 (e.g., Abarenicola_pacifica_1 means atp6 of Ab. pacifica). [file peerj-11-16446-s004.zip › fasta_for_reviewers/Chaetogaster_diaphanus.fasta]

>Chaetogaster_diaphanus
atgataagagacattttctcaatttttgaccctgctaaatttaccatattaattccatct
acttcaattacagtaattataaacgtaacattaattttattaattcaatcacacatatga
aaatcaagtaatcgaaaattatcaatacttaaccctataacttcaacaataataagacaa
ttatctcgtactttatctataaacttaaaaggaatgtcatcaattgtatcttcattattc
atcattattattttaactaaccttataggaataattccttactccttatcttcatcaaga
cacttaatttttacattatctattgggcttcctatatgattaagaataattctatcgtca
ttttcttttaggactaaaaaatcaattgcacacttcctacctgatggggcgccagaatga
ctaaatccatttttagttataattgaaacaattagagtatcagtacggccaattacctta
tcatttcgattagcagcaaatataacagctggacatattgtactaacattaataagacta
tactgcgcaagagcaatatttacctcagtaagctcatttatattccttataataatctct
aggggatatattgcatttgaattagcaatttgtttaattcaagcttacattttctgcctt
cttctatctctatactctgatgaccatgcacactaa
>Chaetogaster_diaphanus_2
atgccacatttaacacctataagatgaattactgctttattttttatatgaatattaatt
tcaacaataaatatgattcaatgaagaacaaaaccaataaaatttatttctatttctaat
aattctaaatcactagtaataaaaccttgatcatgaaactaa
>Chaetogaster_diaphanus_3
atgcgctgattactatcaacaaatcataaagatattggcactctatatttaattttaggg
gtatgagcaggaataattggtacaggaactagaatactaattcgaattgaactatctcag
cctgggtcatttctaggaagagatcaactatataatactttagttactgcacatgcattc
ttgataattttctttttagtaatacctgtatttattgggggatttggaaattgacttcta
ccgttaatactaggtgcaccagatatagcttttccacgtttaaataatttaagattttga
ttattacctccttcattaattttattaatttcatctgctgctgtagaaaaaggagctgga
acaggatgaacagtataccctccactatcaagaaatcttgcccatgcgggcccatcagta
gatatagcaattttctctcttcacttagcaggggcttcatctattttaggggcagttaac
tttattacaacaacaattaatatgcgatgaaacggaatacgactagaacgactaccttta
tttgtatgggcagttctactaaccgttattcttcttctactatcacttccagttcttgct
ggggctattacaatgttacttacagatcgaaaccttaatacttctttctttgatccggct
ggtggaggagatcctattctatatcaacatctattctgattttttggtcaccctgaagta
tatattttaattttacctggatttggggcaatttctcacattgtagcacataatacagca
aaattagaaccttttggtaccttaggaataatttatgctatagtaggaatttctattgta
ggatttattgtatgagcacatcatatgtttactgtgggcatagacgtagatacacgtgca
tattttacagctgcaacaataattattgctgtacctaccggaattaaagtatttagatga
ttagctactattcacgggtctaaaattgaatatacatcaactataatatgagcactagga
tttatctttctatttactgtaggaggactaacaggaattgtattatctaattcttcatta
gatattattctacacgatacttattatgtggttgcacatttccactatgtattaagtata
ggagcagtatttgctatatttgcagctattaatcactgattcccacttatatttggagta
acacttcattctcgatgaactaaagctcaatttattctaatattcatcggtgtaaatatt
acattctttcctcagcacttcctaggtcttagaggtataccacgacgatactcagattat
cctgacgcatttacaaaatgaaatgtagtatcatcatttggagcaacagtatcatttgct
gctttattattatttattattattatttgagaagcactatcttcacaacgatcaattatt
gcaagaactcatataccatcttctatagaatgaagggataatcttccattagactttcat
aatatatcagaaacgggagtaattactttatcaaataaataa
>Chaetogaster_diaphanus_4
atggcacattgaggtcaaattatattccaagacgcagcttcacctattatacttcaaata
attaatttccatgatcatacattagtaattctagcaataattgtatctattgttacttat
gctatattaactattatatttagaaaatttacttctcgagtaagatcagatgcacaacaa
attgaaactatctgaactatccttccagcaattattttaatattcattgccatcccatct
cttcgtctattatacttaacagatgaaattaattctccctccgtaacaattaaaacaatt
ggtcatcaatgatactgaagatatgaatattcagatttctcagatatccaatttgattca
tacatacttcctacttcagaattaactgaaggagaatttcgacttcttgaagttgataac
cgaattgttgtacctataaaactggaaattcgaatactggtaactgcggcagatgttatt
cactcatgaactatcccatcattgggagtaaaaatagatgcaattcccggtcgattaaat
caactaggatttattgctaatcgtccgggtgtattttatggtcaatgctcagaaatttgc
gggtcaaatcattcatttataccaattgctatagaagtagtagatacaaaatcttttatt
agatgaactaaatcatctaattag
>Chaetogaster_diaphanus_5
atgcaacgacaaccatttcatctagtagaaccaagaccatgaccaataacatcggctgca
ggagcattcttcttaactaccggtcttacagcatgattccacggacatggatacctatgt
ttaattttaggattaatagttacacttttatctatatatcaatgatgacgagatgtatca
cgtgaaggaacatttataggatttcacaactcatacgtaacaaaaggacttcgatacgga
atattactatttattttatcagaagtatgtttcttctttgcattcttctgagcattcttt
catagaagattagcacccactccagaattagggtgtacgtgaccaccagttggaattaca
acacttaacccatttagcatcccattactaaatacagcagttctattagcatcaggagta
acagttacatgagcacatcatagattaatagaaggtgcacgatataatactattcaagca
cttatattaaccattattctaggaatatattttacatttcttcaaggaacagaatatatt
aatgcatcattttctattgctgatagaatttacggatcatcattctttgttgctaccgga
ttccatggagcacatgtatttattggaacatcatttctattagtatgtattattcgaact
ataatatgacatttctcttcaagacatcactttgggtttgaagcagcagcttgatactga
cattttgtagatgttgtgtgaatctgtctatatctatgcatttactgatgaggaacataa
>Chaetogaster_diaphanus_6
atgttaaaaccaattcgtaaaactcaccccattataaaaatcctaagaggagctttaact
gatctcccagcaccaattaatatctctatttgatgaaactatggatctcttttaggtcta
tgtttagtaattcaaactgttactggactttttctagcaatacattattcatccagcatc
gatacagcatttttatctgtagtaagaattatacgagaagtaaattatgggtgactaata
cgaagagcacatgctaatggcgcatcaatattcttcctatttatgtatattcatataaga
cgatctatttactatagatcatttactataaaagaaacgtgaaatattggagtaattatt
tttattgctacaatagcaacagcattcataggatatgtactaccttgaggacaaataaga
ttttggggggcaacagtaattacaaatttattctctgccattccatatatcggaaaatct
ttagtagaatgaatctgagggggattcgcagtcgacaatgccaccctaaaccgatttttt
gccttacactttatcttaccgtttgtcttaatagcattagtgataattcattttatattt
cttcaccaaacaggatcaaataatcctttaggggtaaatagagactcagatcgagttcca
tttcataagtactattctattaaagatttcttagggtatactattactttaataattttt
ataatgatattaatattctgacctaacatatttacagatccggaaaattatctaatagca
aatcctctagttaccccaattcatattcaacctgaatgatactttttatgagtttacgca
attctacgatctattcctaataaactaggaggagtggtagctatagcattagcactatgt
atgctatttattttaccgttaacgatatcaagaaataaacttagaagaagattttatcct
ttaagacaaattatattctggggactagttagaacttgaattgcactaacatgaattggt
ggccgacctgttgaatcaccttatattactattggtcaaattaggactattatatacttc
tcatactatttaattaaccctttattaataaaattatgagataaaatttcaatataa
>Chaetogaster_diaphanus_7
attatttcaattttacttagatacttaatagtacttgtagcaatagcatttttcacctta
atagaacgaaaatttttggggtatttccacttacgaaaaggaccaaataaacctagtatt
attggagtagcccaaccatttgcagatgccattaaactttttgttaaagaacaaaataaa
ccaactatatcaaatagagtattattttttatttcacccacactaagtttagccttagca
atgataatatgggttttataccctcataactttcaatcaatttattttcaatttggcatt
ttatacttcttatgtgtatcaagaataaatgtatatcctacatttattgccggatgatgc
tctaattctaaatatgcactatttggaagacttcgaagagtcgcacaaactatctcttat
gaagtaagaatagcaattatcttaatctcatgcttactaattctaaataaaatagattga
gctataattactaacagacaaaaatcatgactattaattatgattataccaatatttatt
atatggtacacaacaacattggccgaaacaaatcgtacaccctttgattttgctgaagga
gaatcagaactagtttcaggatttaatacagaatacggaagaggactatttgcattaatt
tttatagctgaatatacaaatattatttttatgagaataacatcagctattttatttaca
ggaatatttagagaccctttattaaatagtataatattagtatttaaaacaatatttttt
gctactgcatttatttgaatacgggcaacaataccccgaatacggtacgatcatctaata
tatttaacgtgaaaaaacttcttgccactatctattagaataataattattattatagca
attacaataattatataa
>Chaetogaster_diaphanus_8
ggagtagcaccttgtcatttctgatacccttcagtaataatatcaatctcatgaataaat
tgtttgattttatcaacatgacaaaaattagcaccactatctctattaataacaatttcc
tataaatcaaattccgaatcttcattaataatagtagctgctatcaatacattaattggc
ggaattataggaattaatcaaactcatatacgatctctattagcttattcatcaattggc
catataggatgaatagtatctatgttaagaattaataaaattattccttctatcttatat
tttatcatatactcaattattgtaatcccagtatttttagtaataaacgcttcaaactct
aaatctattaaaagaatatataactcatttaaaaatagaataataaaaagcatcatacta
attatatctatattatctctagctgggattcccccattaacaggttttatgccaaaacta
ctagtaatatttagaataatgagatcaaaattttatattttattaatccccctaattatt
ggttcttacataaatctatactattatatgaatattgccctaaatatagtaataataaac
cctatttcttcatattcgacaaaaagaaataattccttatcattaatatttattgcggga
acatcaatactaggaatctttccattaataatactataa
>Chaetogaster_diaphanus_9
atgtttatttcaacaacagctattacaatagcaattttaattgcatctgtagtaataaca
gcagctagaattttaagtactaaatctaattatgatcgagagaaaacatcaccctttgaa
tgtggatttgaccccaaaaataatgcgcgtattccattctccctacgattctttatacta
gccattatctttattgtattcgatattgaaattgtactattaatacctctccctatatta
agaattataataaatacttcacaagcagaactaatcagtgtaatattcttagtaatctta
ctagctggactttttcatgaatgaaaagaaggttctctagactgatcataa
>Chaetogaster_diaphanus_10
atgctagaaaatattatcataattattagactgctccttatactacacactacaaaaaaa
atatactgacatattgttatttctacaattatgttaataacctttaaaagaatatttaca
ttaaatatttattctactatgataatttctagatattcactaaatgatttaatatcttcg
tcattaattactttatctatatgaattactgcattaatattaatagcaaggtataaaata
ttaaatacaaattcatcacctaaattatttattacaatttgtttaattttactaatttct
ttgatcggatcattttctgtgtcatcaatattaatattttatattatatttgaggcctct
ctaattcctactatgtttcttattatatcatgggggtaccaacccgaacgaatacaagct
agaatgtacctaataatatatacaatcactgcatctctcccgctattaattataatttta
ataatttatacaaaatccaaacatataaatatatcaatatcagatcatataataataata
agaaattctcatttattatgactgataataattttaggatttctagtaaaactaccatta
ttttcagtgcatttatgattgccaaaagctcacgtagaggcaccagtagcaggatcaata
attttagcggctgtcttactaaaattaggagggtatggattagctcgaataattataata
tttaatttcataaataaattacttgtagcacctattgtatcggtagcaataattggggga
gtagtaacatcaataatctgtcttcgacagacagatatgaaatcactaattgcttattca
tcggtaggtcacatgggattaatagttgcaggaatgttatcaaattcgaaactaggaata
caagcaagacttgccataataatcgcccatggattaagatcgtcagccatattctgtata
gccaatattaactattcaatgacatctacacgaagtattgtactaactaaaggaataata
tctattgtacctaatatatctatgtgatgatttatattttcatgtgcaaacatggcagcc
ccacctagaattaatttaatgagagaaattatattaattattgctattataaaacaatca
ttaatagtaattatccctctaagattgattagctttattacagtagcatattccctattt
atatactccacaattaatcatggtcctaatataaaaatatcaacacctatattaagaata
aaactatctgatataagattaataaccatacatctaattcctattattatagtaatacta
aaaccagaaattattatgtcgtgatgttaa
>Chaetogaster_diaphanus_11
atgttaataaattcatatagagttataatagaaatctgttctttaatagctgtaatcatc
tttatcactaataaaaatcatctattactatctttactagctttagaaagattaatatta
agattagtaattcttattactaataatatactgttttccaatattcaatcactatttatc
agagttattatattatctgttggcgcttgcgaagcaagattagggttagcactgatagta
ataatatcacgaacatatggatcagatataataaaatcactttccttaagaaaatgctag
>Chaetogaster_diaphanus_12
atagtggatgataaattcattaatcgatttacattactagtgctagcatttattatatca
ataaactttttaatttatattccacatttaatagtattattactcggttgagatggacta
ggaatcacatcttttatcttagtaatttattatcaaaattcaaaatcgctaagagcggga
ttagttacagctataactaatcgaattggcgatgtagctattcttttatcaatcggatga
actttatctcagggacactgaaatattattcacataagaacagaaaatgtaaatagagtg
ttccaaatagctataattactcttgcggctataacaaaaagagctcagataccgttttct
agatgattaccagctgctatagcagcacctacaccagtatccgctttagtccactcatca
accctagtcactgctggagtattcctattaattcgattttatccctttattagatcagtt
tacttatttaatgaattcctattatttgttgcagtatcaacaataatcatagccggaatt
agagctactacagagtgcgacataaaaaagattattgctctatcgactttaagacaatta
ggtataataataactagaattggcctaggattcccacaattagcatttattcacatagta
atccatgccctatttaaagctctcctatttatttgtgcaggaaatataattagaattcat
aggcatgcacaagatttacgatgaataggaaatgcgttaatatctataccagtgacatct
acttgtatgatggctgcaaatatagctttatgtgggtttccgtttatatcaggattctac
tctaaggatataattattgaaatagcaatattctctgaacaaaatatatttatgctaatt
ttaattatactatcagtaggttatacatccttttattctattcgattcctagtaataact
ttatgaggcccccgccttcataaatcatactcttcatcagtagaagtaactgccgtggta
aaaccaataattactatatcaatcttatcaattgtaagaggctcaataataatatgacta
atacctaatatgtcaacaagatgtagtattcctctatgaataaaaaccatcccaacaggt
atgatattaattggaacaattatcggctgaaggtcgtcattatacagaacaaataaaaga
aaagctatatcaatcaatttttctcactttgcgtcatgcaatatatgatttttagtgccc
ctatctactcaatttataattatacagccaatgaaattaaggcatgattacttaaaaata
gtagaccaggggtgagttgaaaaaatagggggtcaaggtataattttatatattataaga
acatcagcatcattaataaaaaataggccttatatacctaattcttacttattaataaca
ataattctatctatatttattataccagtatctataataatttaa
>Chaetogaster_diaphanus_13
atgataacattaattacaagtctaattaccgcaacttatattagaataattatagtttca
agtcctatacaaataacattaataattatctttattgctatactaacagcagctatattt
gctagaacaatatcttcatgatatgcattcttactattcttaatttacgtaggtggaata
ctagttatattcgcatactttacagctacttcacctaatcaacaaatttataactcaaaa
aaaattcttttattaatatcttttagattcattatatctatcattacaataaattatata
aattattttcaatcaatcgaagcaagaaggtatcaaattatatctttattctcatcaaat
aattcttatttattaattggaattactattttacttttactaactataattattgtagta
aaattagcttcacgatctaaaggcccactacgatcatttataacataa
