# Supplementary material for: Buried treasure in a public repository: Mining mitochondrial genes of 32 annelid species from sequence reads deposited in the Sequence Read Archive (SRA)
Source: PeerJ. 2023 Nov 29;11:e16446. doi: 10.7717/peerj.16446 (PMC10693233; doi:10.7717/peerj.16446)
Supplement: Supplemental Information 4 — These fasta files are provided for reviewers since the gene sequences submitted to GenBank through DDBJ are planned to be disclosed after the publication of the manuscript. The number after a species name corresponding to a gene in the columns in Table S1 (e.g., Abarenicola_pacifica_1 means atp6 of Ab. pacifica). [file peerj-11-16446-s004.zip › fasta_for_reviewers/Ophelina_acuminata.fasta]

>Ophelina_acuminata
atgcttaccgacattttttcctcctttgaccccgccactagatctcttttcgcctacctg
ccctctcctattttctgaactcttacaacactaaatctacttaccgtcgccgcaaatttt
tgaatagcccctggacgactaagttgagcaatctcatcaacaatcagtgttatgatagaa
caaatatcacgaacaacaggaattcacctaaaaggcatttcaactcttattatccccgta
tttattcttattattctagtaaacctcacgggcctaattccctatgtttttagaaccaca
agacaccttctattctccctatctttcggactccctctctgactcgccctaattatctca
ggcgctagaaaacacccatattcctttatggccagacttctaccaggaggagccccagac
tgactaaaccccttcctagttctaattgaaactataagtattgccgttcgcccaatcacc
ctctcctttcgactagcagcaaatataagtgccggacacattatcctaggcctaattgga
atttacgcagcctccgccctgtttacttcagccacctccgctatggccctcatctccatt
caaattatctatgtaatatttgaaatgggtgtatgcctaattcaagcttacattttctgt
ctactcctttcactatattctgatgaccacccaacccactaa
>Ophelina_acuminata_2
atgcctcacctagccccactaaattgagctctagcctccattattttctgagtaattctt
ctaaccctagccgctattctttgatgacaacaaacccctaacctaccctctccttcgaaa
gaactaaaaagtgtaagcgcgcgcgcatcctgaaactgatcttaa
>Ophelina_acuminata_3
atgcgctgactttactcaacaaaccataaagacattggaaccctttacttcattttcgga
gcatgaggaggccttcttggcacctccataagtctccttattcgagctgagcttggacaa
cctggatcccttctaggaagggaccagctatataacactattgttaccgctcacgctttt
ctaataattttctttcttgttataccagtatttattggaggctttggaaactgacttatt
cccctaatactgggggccccagatatggcatttcctcggctaaacaatataagattctga
cttctccccccgtctcttattcttctagtttcttccgcagctgtagaaaaaggagtcggg
acaggatgaaccgtctacccccctctctctagaaacctagcccacgcaggtccctctgta
gatctggcaattttctctctacacctggctggaatttcatcaattctaggctctctaaat
tttatcactactgtaatcaatatacgatgaaaaggacttcgtcttgaacgcattcctctc
tttgtatgagcagctgtaattacaactgttcttctcctcctatctctaccagtactcgct
ggtgctattactatacttcttaccgaccgaaacctaaatactgcattctttgaccctgca
ggcggtggagaccctgttctttaccaacacctattctgatttttcggacaccctgaagtc
tatattcttattctacctggtttcggcgcaatctcccatattgtgacacattacgcgtgt
aaacttgaaccctttgggaccctcggaataatttatgctatactaggtattggaatcctg
ggatttattgtatgggcccaccacatatttactgtcggcatagacgtagatacccgagct
tactttacagctgcaactataatcattgcagttcctacaggaattaaagtttttaggtga
ctagctacaatccacggatctcgtgtaaaatacgaagctcctatgatatgagcactaggt
tttattttcctatttaccatgggaggtctaacaggaatcatcctttccaactcatctctt
gacatcgtccttcatgacacgtactatgtggtagctcacttccattatgtactttcaatg
ggagcagtttttgctatatttgcagcatttaaccactgatttcccctattcactggagta
acccttcaccaacgatgagcaaaagcccactttattctcatattcctcggagtaaatatt
accttcttccctcaacacttcctaggccttgcaggaatacctcgacgttactcagattac
ccggatgccctagtaaaatgaaacgttgtatcctctattggatctataatctcattcgtt
gccctaatcttctttatctttatactgtgagaggccttttcagctcaacgaggtgtaatt
gccccaaacaacatgccaactgccctagagtgaaaagactccctgccactagacttccac
aatgcctcagaaacaggagttattacacgcccattctctaactccccttcatactaa
>Ophelina_acuminata_4
atgagaaactgaggacaactatcattccaagacgccgcctctccaattataacccaacta
attgactttcacgatcacgctatactaattcttattattgtaactggtctagtaagctat
gctatactatctctccttataaacaaactctcctgtcgaacaatcctagaagcccaagaa
attgaaaccatctgaacaatcctcccagctgtaattcttctattccttgcgcttccatcc
cttcgtctcctctacctgatagacgaaattagacaacccgcaattaccctaaaagctatc
gggcaccaatgatactgaagttatgaatattcagactttgcccaacttgaatttgattct
tacataacaccctccgatgaactaacttcaggtgactaccgactcctagaagtggaccac
cgaacagtagtaccaataaatgctgaaattcgtgttcttgttactgctgcagatgttatt
catgcatgggcagtgcccagcctcggagtaaaagccgacgccattcccggtcgactaaac
caaatcggcttcacagctacccgtcccggtgtattctacggacaatgctcagaaatttgc
ggagcaaatcactctttcatgccaatcgcagtggaagttgtagatcactcctcatttaca
aactgagtcactaaatttagagaataa
>Ophelina_acuminata_5
atgatccgacaaccattccatcttgtagaatatagcccctgaccaatcacaggttcaacc
ggtgccctggcccttaccgtcggccttgctgcctgattccatggccatggaataatctgt
ataagcctaggtctccttcttattggactaacaataatccaatgatgacgagacgttatt
cgagaagctaccttccaaggccaccatacctctttcgtcacaaaaggtctacgttgagga
ataatcctgtttattgcctccgaagtcctattcttctttgcttttttttgagcattcttc
cacagaagcctagcccctactccagagctaggctgcatctgaccccccacaggaattgaa
cccctaaacccctttgccattcccctactaaacacagctgttctcctagcttctggggtt
acagtaacctgggcccaccacagcctaatagaaggaaaccgacgagaaactattcaagcc
cttatcctaactgtatcccttggtgtttacttcactgttctccaagcaatagaataccta
gaaaccccgtttacaattgcggatagagtatatggtacaaccttctttgtagccactgga
ttccatggcctacatgttctcattggatcaaccttccttatagtatgtctccttcgaaca
attgtattccacttttcagccggccaccactttggtttcgaagccgctgcctgatattga
cacttcgttgatgtagtatgaatcttcctttacctctgcatttactgatgaggctcttaa
>Ophelina_acuminata_6
atgttcagacccgttcgaaaaacccaccccgccctaaaaatcctaaacggagctctagtt
gacctccccgcacctataaatatctccacctgatgaaattttggtttccttcttggtata
tgcctcaccctgcaaattcttaccggactttttcttgctatacactacacacctcacgta
gatatggcattctcctctattgcccacatcacacgtgatgttaattatggctgacttctc
cgaaacctccatgcaaatggaggctcctgattcttcatttgcctctatctccatgtgggc
cgaggaatctactatggttcatacctctacctagaaacttgaaacattggagtaatcctg
cttattgccacaatagcaacggcatttgtgggttatgtccttccatgggggcaaataagc
ttctgaggagcaaccgtcattactaatcttctctcagccattccctacatagggaaagcc
ctagtagaatgactttgaggcggattcgcagtagacaacgccaccctaaaccgatttttt
gcctttcactttatccttcccttcgtccttattgccctaaccgggctccacatcatattt
ctacaccaaacaggttcttctaacccactaggagtcaacagtgactcagacaaaatcccc
tttcactcctactttagaacaaaagacggacttgccctgattattatacttgcctcacta
ggagcagttactatgtttgcgccaattgccctcggagaccccgaaaactttattcctgca
aatcccctagttacccctattcacattaaacctgaatgatacttcctatgagcctatgcc
atcctccgatccatcccaaataaacttggtggtgttgtagcaatatttgccgccctacta
attcttataatccttccattttcaaatcctcaaaaaagccgtgggaatgcattttatcct
gtaaaccaacttaccttttgatccctcgtcataaccgctggaattctaacctgaattgga
ggctgcccagttgaagccccttatgagctcatcggacaaatcttcacttttctttatttc
ttttattttattattaaccccttcattgccttctcatgagataaaatcctccacccttaa
>Ophelina_acuminata_7
atgctaccatttatcatttttgtcctcctcagctacatttttgctgccctagcaatagca
ttttttaccctactggaacgaaaagctctaggctattttcaactacgtaaaggcccaaat
aaagtaggcctcgctggacttccccaaccattcgcagatgttattaaactctttactaaa
gaacaaaactcaccaactatatctaatattgcacccttcattgcagctcctatactaggc
ctatgtctagcactagccctgtgatccctatttccccacagctctcctgcttattttata
accttcgggactctattcttcctatgtatctctagactaaacgtttattctaccctggca
gctggatgagcttcaaattcaaagtatgcccttctaggtgccctacgaagagttgctcaa
actatctcctacgaggtaaggatgtctctaattctactaggcgcaattgtacttattaac
tctctcaatatgtcctctataactctcaactcctactgaattgcgataatagcccttcct
ctagccgtaacttgattcatcactaccctagctgaaacaaaccgtaccccgttcgatttt
gcagagggggaatccgaaattgtctcaggttttaacgttgagtatagagcaggaagcttt
gccctaatctttatagccgaatatataaatattattattataagcctgttcaccgcagta
tttttcactggtgccctctgaattcccctactaagagactcattccttacccttaaagcc
ctattttttgccttcgccttcatttgagcccgaggtaccctcccacgaatacgctatgac
aaactaatagccctcacctgaaaatgctttctacctatgtctctagtatttctacttata
aatacagctataaactgcctataa
>Ophelina_acuminata_8
atgctattctccatccctgtatcctttatttttttctcttctctactcataagaacaatt
tttgcactttctgctagaaactgactaactatttgacttgcgctagaaattaatatgctc
tcgtttatccctataataacctcaaacaactcaaaccaagaggcggaggcaggggtaaaa
tatttccttgcgcaagccacaggatctattatattcctcgctggggcactatcaatgcct
atcctgacaaacacaatattttcgtccttctttatcattataggactcgcgctaaaggcc
ggaatggccccatgccatttttggtttccccaagttatagcctcagcctcatgacctatt
tgccttatcctatctacatgacaaaagcttattcctatactcacactgtttttctttaac
cccacatcgtctattattattgtcctttcaattataagggcaatagttggggctatggga
gcactaaaccaaacccacatacgcccacttatagcttattcctctatcaaccatatagga
tgaatactagccgcaagaatctcgtcatccgccattgcctactcatacctttttatttat
attcttatggtttttccgcttatactctccttttcaaaactggctatgaaacccctatca
acccacgaatcccttatatgaaacaatccctcacaccgatcctcaatccttatcctcata
atatccctgggcggcctaccgcccctacttggattttttccaaaaatcacagccctatca
acaataacaacctacgttacccctattcttcccctagctcttatcctatcctctgttatt
accctatacctttacctaaacatttttttttcctcttttattaattatcgcccaacgcta
accctaactagcttttcaaaaacccttcccattataactatccttgcaactgcaactatt
gggcttcccgccctatccctcctc
>Ophelina_acuminata_9
atgtctctatccctgtttgccctatccctagccactgctctacctcttatcctatttggt
gtctcatgagtactagctacacgaaccttctctgaccgggaaaaatcctctccctttgaa
tgtgggtttgaccctaaaaactctgctcgacttccattctctcttcggttctttcttcta
gctgtaatttttctagtttttgatatcgagattgtccttctaataccagtacctctttct
ctctcaaaatactcccttcccaccctcataggagcctttatattcctgattatcctgatt
atcggcctcctgcacgaatggcgcgaagggtcccttgactgaacaaactaa
>Ophelina_acuminata_10
atgtttaaacttatccttcctatactttccctgctccttatcaaccaaaacacaacctct
aagtgaactggcacatcaatgtttatcctagctcttggcacctactcccttatatttgta
tttcagccactcatctctcatttctcacccacagagtttttttccatttctaatattaga
gctccccttatctctcttactatttgaatttcagccctaataattattgccagctttaaa
accctccacactacccagtctccttcaaccttctcgtttaatgttgtaatcctgtgtcta
attctgacccttactttttcagttaattcactccccctattttatatctcttttgaggct
tctctaattccaaccctaattctcattctaggatgaggttatcaaccagaacgcctccaa
gcaagtatataccttatactctacaccatcacagccagactacccctccttctagccatc
tgtatttcgcacgccagaaataatcactcatcttttcttctaccctcaattgcccccctt
caaaattcagctggtgctatttgatggtttgcttgtatagccgctttcctagtaaaaata
ccaatatacaccacgcacctatgactaccaaaagcacacgtagaggcccctgtagccggc
tccataattctagcgggaatcctcctaaaactaggaggttacggactaatacaaataata
ataatatttccttcacaatcctcatttctcccatccctagttgtggctatctccatgtga
ggggcagtcgctactgccataatctgccttcgtcaaactgatataaaatctcttattgcc
tatagctctgtagggcatataggccttctcacctccggacttatatccaactcaacctgg
ggctgaaatggagcaataattatgatacttgctcatggcctttgttcccccgcaatattt
gctctagctaatataacctacgaagctacaaaaactcgaagtatgtatctatcaaagggc
ctacttatacttttcccttctctttctttctgatgatttattatatcagcagccaatatg
gccgctccgccctctattaacctatttggagaaatcgttcttttcccaagaattctagcc
caggccccccaaataggacttcttctagccatctctactttcctcgctggtgcctactct
ctattcctttacacgtcctcccaacatggagctcctccttcattcagaaacccgacacac
ctattcactacacgaaactactatgtcgtcctccttcacgcctttcccctgtttctcctt
attctaaaagcagaactagttaccctattttaa
>Ophelina_acuminata_11
atgacctttgacattacctccctaatcccccttgcaattatttcctgcctcctctctctt
acaattcatcgaactcaccttctaatttcgcttctagccctcgaagccgctattctgtct
atcactctacttacagcccttctatttgggtcgcctattcacctaaacgcgtttctttgc
attattattctcactttcggggcctgtgaagctagccttggactagctctccttgtctct
ataacacggtcttatggatccgacatggtaaaatctctatctattaacaaatgt
>Ophelina_acuminata_12
aacacttctcgaagcctgtggattctctgctctattctcctatcctttgctatgtacctt
tttgtaactactaaaacatttctaatcgaatgaactatctgttctatcggccctacgcag
gtaacctttcccattatcctggacccccatggtataattttctcggctgctgtaatcttt
atctcagcaaatgtaattcacttcgctacaacttacatggaaggagaacggttcctttca
cgctttattcaccttgtccttctttttgttctttctatgaacatgctaatctttttccca
aatataataaccctcctcctcggatgagatggactaggtattgtttcttttgtcctcgtg
atttattatgaaaaccctaaatctctcgcagctggtataattacagccctctcaaatcgt
atcggggacgccatgctacttctaagaattgcatgaaccctaaaccagggccattgacta
attacctctatatgatcaactccttttgataaccttctaacattctcgattatggttgca
gcaataacaaaaagggcgcaaatgccattttcaagctggctacctgctgcaatagcggca
ccaacgccagtttcagctctagtccactcctctacccttgtaactgcaggagtttttctc
ctgatccgattttttccatttcttagttccgtaagctgatttcagcccactctcctcgtt
attgcctgtcttactatgctaatagctggaataagcgctaccaccgaatgtgacatgaaa
aaaattattgctctttctacccttagtcagctaggcgttataataaggagtcttggtctt
ggcctaccccatctagcactcttccatcttctcacacacgctctgtttaaagccctccta
tttgtatgcgctggtgggataattcacttccaccaccacggacaagacctacggaccatg
ggaaacctctcctctcaaatacctattactatgtcttgccttacagtagcgaatctcgct
ctctgcggtaggccattcatggccggattttattcaaaggatgctatcctagaaactgct
ctctttaatcccactaactccattactgtcggcataatgttttttgctaccgcccttaca
gcagcctactcagtacgaataacccttgcagccctatgatgccctaacaataatatccca
atttcttacctagaagataacacaccttctctctacatcccaataaccgctcttgctact
ggtgctattgtaggcggggctgctctaaactgaattataattcttcctacctctgagcca
attcttccccttcccctaaaaacacttgctctcaccgtaactattctcggcctatttgta
gccacatcaaatgctaactcatcaacaattaattcaccactacttacagcccctatagcc
caccatgcctcatgctctatatgatttctaaccccactaaggtcccaacatattctagga
ccctcctcatctatttcacaccattttctaaaatctctagaccaatcatgaattgagtcc
tcttctgctcaaggcgcatttatttcttctattcgagctagaaaaacacttattaaatca
caaaacaacataattaccgcccatctagctacctccctgattcttattatccctattatt
ataattctcttttaa
>Ophelina_acuminata_13
atgtaccttctcacctccgcccttctaggtctatccctaacagtaactctaacattctct
acaaccccactaacctctggcctatgagtcctgcttattgccctgactatggcttccact
ctaggagcactcctatcaacatgattcgcccttctcctatttcttatttatgtcggcgga
atgctagtcatatttgcatattttgcagcaatctccccaaaccaacaaatctcagtgcgt
aactcctctcttataacacttctcactatgggagctctagcacttatctcctccaacact
gttatatcaatatatccatctagcccgctacaaaaataccctttctcccaacttattgac
atttatgcacccgctaacatcccaatgctaattattctaggcctcacacttctccttgca
ctaattgtagtcgtaaaggttgctagatgagcaaaaggcgctctacgtcccttcaactaa
