# Supplementary material for: Buried treasure in a public repository: Mining mitochondrial genes of 32 annelid species from sequence reads deposited in the Sequence Read Archive (SRA)
Source: PeerJ. 2023 Nov 29;11:e16446. doi: 10.7717/peerj.16446 (PMC10693233; doi:10.7717/peerj.16446)
Supplement: Supplemental Information 4 — These fasta files are provided for reviewers since the gene sequences submitted to GenBank through DDBJ are planned to be disclosed after the publication of the manuscript. The number after a species name corresponding to a gene in the columns in Table S1 (e.g., Abarenicola_pacifica_1 means atp6 of Ab. pacifica). [file peerj-11-16446-s004.zip › fasta_for_reviewers/Bonellia_viridis.fasta]

>Bonellia_viridis
atgctaccagacattttctctgccttcgacccaggaacaaattctattttccttaacatt
tcatctaaatcattttgagctattcaaataataattttaatctccattcaatcaaacatc
tgaatatcgcaacctcgacaaacaaccttaatcaacatacctctcaggattatgtaccaa
caaatatctcgaactcttggaaaaaacctaaaatccatatcccacttagtaacttcgcta
attctaataattatcctaactaacctaataggacttataccatatgttttcagcctttca
agccacctaatcttctcattcaccattggcttcccactatgatttgccctaattatctca
agaatccaaacaaacgcaaaaatattcatagctaacctagtccccagaagagccccaaac
ttcttggccccagcactagccctgatcgaatctatcagaaccttagttcgcccattcacc
ctatcattccgactagccgctaacataagagcagggcacattgtactaaccttaattgga
tcatatttatcgggggggatattttcatcctttatatcaacattcgcccttctacttatt
caaacaggatacatcttattcgaagttggaatctgcctcgtacaagcatatattttctgt
cttctactatctctctactcagatgagcaccctctcgaaaaactatcaatctcccttcca
ataccctctaagtcttaa
>Bonellia_viridis_2
atgccccacctcgcccctatcagctgattaaccattatatttatttcttgaacaacaatc
atcctaattatagtaaccctgtgatgacatcaaaccccttccttccttccaacaataaac
aagtctttagcccccaaattcaataagtgaaactgattt
>Bonellia_viridis_3
atgcgctgattttactccaccaaccataaagatattggcacactttacttcattttaggt
acatgaggaggcctgttaggcacctctatgagaattataattcgaatagagctcagacag
cccggatcattcataaatggagaccaaatatataatactgtagtcacagcccatgcattc
ttaataatcttcttcttagtcatgccaatatttattggcggattcggaaactgactccta
ccactaatactaggagctccagatatagcattcccccgactcaataatataagattctga
cttctaccccccgccctaattatgctagtatcctccgcaatagtcggagatggcgtaggt
accggatgaactgtttaccctcccctatccagaaacctcgcacactcagggccttccgta
gacttcgcaatcttctccctgcatctagcaggggtgtcctcaatcctaggagccttaaac
ttcattaccacaaccatcaacatgcgatgaaatggaatacgcccagaacgactttcactg
ttcgtctgagcagtaacaatcactgccatcctacttcttctatcactacctgttctagct
ggagccattaccatactcctaacagaccgcaaccttaacacatcattctttgaccctcaa
ggagggggagaccctatcctataccaacacctcttctgattcttcggacatccagaagtg
tacattcttattatcccaggattcggtgctatctcacatattgtaacccattacgccaac
aaaatcgaaagatttggaactcttggaatggtctacgcaatactggggattggaattctg
ggattcatcgtatgggcccaccacatgttcactgtaggaatagatgttgacacgcgagca
tacttcactgccgcaactataattattgccattcccacaggaatcaaagtatttagctga
ctagcaactctctacgggtcaccagtcaaatacgagctaccaattctatggacactgggg
tttattttcctttttactacaggcggcctcacaggaattgttctagccaactcatctctt
gatataatccttcacgacacttattatgtggtagctcacttccactatgtcctaagaata
ggagcagtatttgccctatttgccagactaacccactggttcccactaatctcaggacta
accctacacaaacaatgagcaaaagcccacttttttataatatttattggagttaatatc
acattctttcctcagcacttcttaggcctagctggaatacctcgacgatactctgactac
ccagacgccctgaccccctgaaacaccctatcatcagcaggatctctagtatccctagta
gccctactcatattcatctccatcctatgggaagctttctctgcccaacgcggagtagta
tctactaccaacatgccatcatctattgaatggcaaaacaccctgcccctaagattccac
aaccctgatgaaacaggagcccttgttaa
>Bonellia_viridis_4
atgccattctgaagacaaatcaactttcaagacgcagcgtcaccctcaataaacgtactt
gttgaatttcacgaccacgcaatacttattctcaccctagtaataacgaccgtttcttgt
gctttcatctctattttagttaacaagctctcatgtcgaactattcttaaccttcaagaa
atcgaaacaatctgaactattcttccagcatgtatcctcctaatcctggccttcccatcc
ctacgacttctctacttaatagacgaagtcaccgaacccagactcaccctcaaagccatt
ggacaccaatgatattgaagatacgaatattcagactattcaaacctttcattcgactca
tacatagccccagtcgaatcagcaaacgatttccgactacttgaagtagataaccgagca
gtcctaccgatatcggctcaaattcgagtactggtaacagccgccgatgtaatccactca
tggactattcctagaataggggtaaaagtagatgccgtccctggacgtttaaaccagcta
gccttcaccgccctccgcccaggagtattctacggacaatgctcggaaatctgtggagct
aaccactcatttatacctatcgctattgaaacaattaaatacgacctgttcctaaaatga
gtaaaagaactagcctctaaccaataa
>Bonellia_viridis_5
atgctacgccaaccatttcatttagtcgaatttagcccttgaccgttagtcggttcagcc
ggcgcattcaccctagttatcggcctaacaagatggtttcacaccaacagaactatttta
ataatcttaggaatgacactaatccttttaacaatacttcaatgatggcgagacgtcatc
cgggaaggaacatttatgggccaccacacatcatatgtaacccgaggactccgatgagga
ataatcctatttattacatctgaagtattattcttctttgccttcttctgggcattcttt
cacagtagcctagctccaacccccgaactaggctgcatatgaccgccaaccggaatcaag
cccctgaacccattctccatccccctcttaaacacagcagttcttcttgcatctggaatc
acagtaacatgggcccaccacagactaattggacaatcaaaatctaacacaatccaagct
ttaatcattaccgtatctctaggaatttacttcacaattcttcaagctaatgaatacctt
gaaaggccattcaccatcgctgacagggtttacggatcaacattctttgttgccacagga
ttccacggccttcatgtacttattggctcatctttcctaatggtatgcttaatccgatca
ataaaaaaccatttctccccaggacaccattttgggttcgaagcagcagcttggtactga
cacttcgtagatgtggtatgaattttcctctatctttgcatctactgatggggctcttaa
>Bonellia_viridis_6
aaaaaccacccactcctaaaaattgtaaatggcgcactaattgatcttcccgccccaaaa
aacctttcaacctgatgaaactttggctctcttctagggctgtgcctaatcattcaaatt
ctcactggcttattcctagccatacattacaccccccacgtcgacctagcattttcctcg
gtcgcccacatctcccgagacgtaaactacggatgacttatccgatctattcacattaac
gttgcctcactatttttcgcttgcctgtacgcccacgtaggccggggaatttactacgca
tcgttcaatttaacagagacatgaaatattggggtcattctccttatcctaaccatagca
accgcatttataggatacgtacttccttggggacaaatgagattctgaggggccaccgta
attaccaacctgttctctgccatcccatatattggaaaaacgctagttgaatgactctga
ggaggatttgcaattgacaacgccaccctcaaccgatttttctctctacactttgttcta
ccatttatcatagcagctatatcaataattcacctcctattcctacaccaaacaggatca
aaaaaccccctaggaataaatgctagattaacccccgtaaacttccacccctactacaca
tataaagaccttgttggattcttcatcctatttttaatcttaacaataattgtaatattt
ttcccaaatattctcgctgacccagaaaactacatccccgcaaacccactagttacccct
atccacattaaaccagaatgatatttcctatgagcatatgcaatcctccgatccatccct
aacaagcttgggggggttatagcattattcttagctgtcttaatcctgtttgtcctccct
ctgacaaacacccaagcagcatcattcttcccaacaacccagctaatattctgaattcta
atcgcctcattaaccattcttacatgaattggtggacgtccagttgaagcaccctacgaa
tttattggacaaatcttcactgtatcttacttttcatattacatcatcaccccactcctc
cctaaactatgaacaaacttcctaacaaaataa
>Bonellia_viridis_7
atgctcattacttcttctcttttatcaaccctaatcatcattgtctccgcaatactagca
atagcatttctaactctccttgaacgcaaacttctggcatacattcaacgacggaaaggg
ccaaacaaagttatactagccggaattacccaaccctttgccgacgccataaaactattt
ctaaaagaacgtatccaacccaacaaggcaaaccctaccacctacatagtagccccaatc
atagcattaaccctctctctcctgctatgatcaattttcccaaaccaatacaacccaata
ttatctccgttctcaattatcgtatttttatgcttgtccagaataaacgtatacccaacc
ctaatagctggatgaacctctaactctaaatacgccctcataggaagacttcgaagggtg
gcccaaaccatttcctacgaagtaagaataacccttctcctattaaccattttaattatc
tcccacacattcaatttcaccaatataacctctaataattcctcctggcccctactaata
ataccaataatctctataatatgattcacctcaattctagctgaaacaaaccgtgccccc
ttcgacttcgcagaaggagaatccgaattagtctcaggattcaatactgagtacggaaga
gggacattcgccctaatctttatagctgaatacgccaatattgtagtaataagcctcttt
acctcaattattttcatgccccacataggaatctcacccattacaagaaccctaaccctt
ctaatttcctcactcttcgtagttattcggggagccctcccacgaattcggtatgaccag
ctaatagaactcacatgaaaattctttctcccactagtcctagctaccttaataacacaa
atcccccttatactactaatctag
>Bonellia_viridis_8
atactaggcacaattatcgccctctcaagaaccaacctatttattatatgggttggaata
gagctaaatcttttatcctttattccaataatccttaccacaaacacccaacaagaaacc
gaagcttccgtaaaatattttatcgctcaagtatgaggaagaagcctgtttttattagcc
ttatctgtctcaacatcccttccatcaagcacctcaataattatctcaaacatcataatc
atggcctcattcataacaaaagcagggatagcgccattccatttctgattcccaagagta
atagcagccttatcatgaatccctgctttaatcctcaccacagcacaaaaattaatccct
ctcaccctattattttacaccctgcaacaaacaccccacatctcagcccccctaagacta
accagggcattcatcggatcccttggtggattaaacctatcttctctccgaccaatccta
gcctactcctcaatcagacatataggatgaataacagcaatctcatcattatccatcccg
tcagcaatcctatacataattctatacattatcttaattatcccaatctttctcctgata
gcctctttaaataccacgtccataaaaacagccaaccttttacaactccttgggccaata
aacacaattatcctattcattatagtcctgtcgctggcaggaataccccctacctcagga
ttcgtaataaaattaatagccctaaaaacaataatttttgccagatcctctatcattatt
cccaccatatttctaatctcggccaccattaacctactgttctacctcaatattacattc
ttcaccctaatt
>Bonellia_viridis_9
attcccttactccttggcctatcaatccccatcatcatctacatgctagcattcacccta
gcctcacgatcaatccatgcacgagaaaaatccaccccctttgaatgtggcttcgaccct
ctaaaaagtgcccgccagccattttctttacgatttttcctattagcagttattttcatc
gtcttcgacatcgagatcgttctcttgctcccaatcccactaaactcctcaagcctaata
gtttcccttggagcaatcctatttacattaatcctaattctaggacttctccatgaatga
aacgaaggatctctcaactgagaaacacccaaatccaaataa
>Bonellia_viridis_10
atgttaagactatctattcttactgcctccctacttattatctccaacaaaaaatactcc
actaccctactaataacagccctgggactaaccacacttctatccttcccaatattaatg
cagccatacaatatcttctcttccactctcataaccgactccttgagccagccccttatt
tccctaacactatgagtatctatgctaataattatggcaagaatgaaaatactccctaat
acaaaaaacaaaggaatatttttaataattctaatctctctatgtttaaccctaattatc
acattctccgcttcctcccttataatattctacatcttttttgaaacatcactaatccca
actaccttaatggtccttatctggggctatcaaccagaacgacttcaagcaagcttttac
ctaataatttacacaatctgcgcaagactacctttattagctagaattctattaattaaa
ctttcaaacaaccacctctcccttctaatattaataaaaacaagaccaacccttatatcc
aacccaatctgatgaataattactatctctgcattcctggtaaaaatacctatctatgga
gtccatctctgactacccaaagcacacgtagaagccccaattgcgggatcaataatcctc
gcaggaatcctcctaaaattaggcggatatggacttttacgactggcttttctattccaa
gacacaaacataaaaacaacaactaccctcattcccatcaccttaatgggggcaataata
actagaattatttgccttcgccaatcagatctaaagtccttaattgcatacaggtccgta
agtcacatgggactaataactgccgggattatgtccaacacaacttggggatggcaggga
gcccttataataataatcgcccatggtttatcctcttctggcctatttgccattgcaaac
atagcctatgaatccacacaaacacgaagaatcttactaacaaaggggattctaaacata
attccatcaatatcattgtcatgatttttaatggtcgcagctaatatagcagtacccccc
tccatcaacctaataagagaaattatactaatctcttcaatcataagaatatccattaca
tcggcaatcccaatcattattgtaacaatattcagatgcgcctatagcctagttctatac
acctcccccaaccacgggtcgcctccaagatcctcaaatccgccatctcacccattcatt
cgaaacaaccacatcaacttcctacacattctcccagtatttatctttatcttaaggccc
ggcaacctatctatatgactctgctaa
>Bonellia_viridis_11
atgccctactctcccacaatccttttacccctcggggccgccttgtgcttaatcatccta
attttacagcacaagcatttcctcatagtattgctcattttagaaacattcattctatca
ataaccctcgccctacccttaactatgatagcatttagggacactaattgcatcatagca
attgttctccttaccctaggggcatgcgaagcaagactaggcctagccctccttgttcta
atggcacgctcatttggtaacgatcgcataaaagccctactaaaaaatttatgttaa
>Bonellia_viridis_12
atgtcatcccctttctatcgatcagctatatcccttatatctgtggcattactcatacta
cttctatccatcacccttataaaaaacaaccaaactattattctcgaatgggaaatagtc
tctcccaatacccctctctttataacactaatcgctgacccaaaaggagccttgacctca
tctgcagtactattcatctctggcaacgttattatattcgctaacgcctacatagaatct
gagccatttaagtgacgattcctcgccctagttctcattttcgttctatcaataaacctt
ctcatctttattccacacctcattatccttctcctcggctgagacggcctaggcactagc
tcctaccttctagttatctactaccaaaactctaactccgtcggggcaggaataatcacc
atgttaaccaatcgaattggcgatgccatattactaatcgctatcgctctaacccttaac
ctcggccactgaaacccgtttctcatacacaataacttcttcatgagatccctcactgcc
attaccatcttaattgcagccataaccaaaagtgcccaaatcccattctcctcatgactt
ccagctgctatggcggctccgacccccgtgtctgctctagttcattcatcaactctggta
accgcaggagtgtttcttcttattcgattctacccattcctatctctgagcccctgattt
aataaatcccttctattcttcagcaccttaactataactatagcaggaatcgcagcactc
atagaaacagaccttaagaaaattattgctctctccacactaagccagttaggggtaata
atatccgctattgggctatcccaacccatattcgccctcttccaccttctaacccacgcc
ctatttaaggcactcctatttgtttgcgcaggaaccattattcactactcaaatcactcc
caggacctgcgaaccataggaaaccttcacaagcaaatcccaatcactctctctatcata
ttcttagccaacttagccctctccggattccccttccttgcggggttctactctaaagac
ttaatcctagaatccaggacctttttcagccataaccttctcatattctcaataatattt
tttgccacattcctaacagcagcctactctatacgaataacaatggccagattaatctca
cctaccatatccataccaatcaccaatatcagcaacaacaacacatcgttctcaaccccc
tcaatcaacttagcactctgcgcaatcacagggggggctgctataaactgaataataatg
tctccttccagacccctaatcttaccactcccttttaagctccttaccccccttgtaaca
acttccggaatcttatctattatctttctatacaccctcttccctcagcccctctccaac
acctcaatccattcagacgcatcaataaaaatatgatttctttcccccctctcatctcaa
ttcataatctacccatcaatacaactaagaaacaacacccttacaaccctagatcaaagc
tgaattgaactgtccccccaaggaataataaaatcgctctcatttatatccacaaaaaaa
atattctttcaaaataactccccaattaattacatcactatgtcaaccctaatccttgta
ataatcataatt
>Bonellia_viridis_13
atgacatccttaaccctgatttgcctttattttagtttaatctcctctcttgtgtttgct
tctaaccccctagtccttggaatctgaacactcctcctagccctaataattgcaattttt
atttcaatctccctaagatcctgatacggaataataattttccttatctacattggaggc
ctcatagttatattttcctattttactgccctaatccctaaccaacaaataaaccttagg
caaatagtagaaatgacaatcacaccatttattactttacttctccttctctctccagcc
tactccaaatccataatatcttcaatgccatcctcaagattaataaacctatactcaatt
gaaaacattccatttctcctatactttgcctcacttctattcttcaccctcatcgcagta
gtcaaagtatccacacaaagcaagggacctttacgaccattccaataa
