# Supplementary material for: Buried treasure in a public repository: Mining mitochondrial genes of 32 annelid species from sequence reads deposited in the Sequence Read Archive (SRA)
Source: PeerJ. 2023 Nov 29;11:e16446. doi: 10.7717/peerj.16446 (PMC10693233; doi:10.7717/peerj.16446)
Supplement: Supplemental Information 4 — These fasta files are provided for reviewers since the gene sequences submitted to GenBank through DDBJ are planned to be disclosed after the publication of the manuscript. The number after a species name corresponding to a gene in the columns in Table S1 (e.g., Abarenicola_pacifica_1 means atp6 of Ab. pacifica). [file peerj-11-16446-s004.zip › fasta_for_reviewers/Triannulata_magna.fasta]

>Triannulata_magna
atgataccagacatcttttcatcatttgattattatgaacacaataaccctatatttgta
ttatcagtaattataattttaatattaacttcaagaataatacaaaattacaacatacta
tctactaaacatgaaagaaatatagcaaaaattatagctaattattatactataaaatca
aatctacctacaaaaaatattttttcatataatataattattatatatgtattaatacta
ataacagtaataaatattagtggtttaataccatattacttctcatgaacatctcaaata
ttgtttactgtaacaatagcattgccatgttggttatcaataatcatatctagattaata
tataaacctaaagaatttatagcacacttacttccagacggagctcctatatgattaaat
ccagcattagtaatttttgaaagtattagagtaatagtacgaccattaacattatcattc
cgattagctgcaaatataagagcaggtcacattgttttaattttaataacatcattctta
acacctttaatatttaaattatcctttacaacaatttctttatttatattttcctctttt
ttcataatttttgaaatagcaatctgtttaattcaagcttttatttttttcctactacta
tcaatatacgtaaatgaccactcataa
>Triannulata_magna_2
atgcgttgactttactcaactaaccataaagacattggcacattatatttcatatttgga
gcatgatcagctatagttggaacagctataagagttattattcgtatggaattagctcaa
cctgggtcattattaaataacagacaattatataactcattaattacagcacatggatta
attataattttttttgtagtaatacctattttaattggaggatttggtaattgactatta
ccattaatactagggtcaccagatatagcattccctcgattaaataatttaagattttga
cttctaccttcatcacttattatattatcttcatctgcattagttgaatcaggggttgga
gcaggatgaactgtatatcctccattatctgccattccatatcatgaaggaccatcagta
gatttagcaattttttctttacatttagcaggagcttcttcaattttaggagccttaaat
tttatcactactgttataaatatacgatgattaggtataacattagataaagtaccatta
ttcgtatgagcaacttttattacagtaatcatacttttactatccttaccagtatttgca
ggagcaattactatattattaacagaccgaaattttaatacatcattttttgacccagca
ggaggtggagacccaattttattccaacacttattttgattttttggtcacccagaagta
tatattttaattttacctggattcggagccgtatcacacattgtagcacataatacaaat
aagccaaatgtatttggacaaatcggaataatttatgctatcattactattagaatttta
ggattcctagtatgagcccatcatatatttacagttggtatagatattgactcacgtgga
tattttatagcagcaactataataattgcaattcctactggagtaaaagtatttagatga
ttagctagaatattcggatcaaaacatatccacgaaactaggatattatgagtagtagga
tttattttcttatttactttaggaggcttaacaggtattatattagcctcagcaccatta
gacacaatattccatgatacatattatgtagtagcacatttccattatgtattaagtata
ggtgcagtatttacaatttttgctgcattttctcattgatttccattatttacaggtgtt
aatatatgtagtaatatagctaaagctcaattcgtattaatattcgtaggagtaaattta
acattcttccctcaacactttttaggattaaatggaatgccacgacgaattaatgattac
ccagatatatttttaacttgaaatatagtatcttctttaggatctattattagaacagta
tctttattcttatttatttacataatctgagaagcattatcaactcaacgacctgtaatt
ttcacaccttattctgtaacatctatagaatgaatatcaccagctacacctattgacttc
cataatataagagaaactggaatagtaaaaacattcttaaatgaaagcaaataa
>Triannulata_magna_3
atttatatcccttactgaaacggcattatatttcaagacccttattcaaaaactataaat
ataatttataatatgcacgattgatatatagtattattaactttaattacaacattagtg
ttctcattaattattactatttttataaataaaaaaacaaatcgatctatatataggaat
gaaaaaatagaaaatttatgaattgtaataccttttataacattgtgctcagtaatctac
ccatcaataaatacgttatttttaaatgaagaatataggatagcagacattactgtaaaa
gtaattggccatcaatgatattgatcatatgaatatacaaattttaatatcgaaccattt
gactcttatatgattaacacacaagatttaagagaaacagattttcgattactagaagta
gacaatcgtttaattattccttacggaataaccactcaacttcttgtaacagcaagtgat
gttattcattcatgagctataccatcacttggtttaaaagtagatgctgtaccaggacga
ttaaaccaagctttatttacacctactattataggattactatatggacaatgttcagaa
ctttgtggtgtaaaccactcatttataccaattactttagaaatcattaaccctaaattc
tttataaattgaatatcagaaaaaaattgaaattttagttaa
>Triannulata_magna_4
ttgaaccgaaacccatttcatttagttgaattaagaccttgacctttaacttcttctatt
ggagctttatgtataacattaggattagttagatgattccaagggtactcattaataata
ctatatataagaattatcttaattgtaatttcaatgtgccaatgatgacgagacgtaaca
cgagaagctacatttgaaggagcacatctatttaaggtaacatatggattatctattgga
atactattatttattacttcagaaattttattcttttttagatttttttgagcatttttt
catataagatatttaccagctattgaattaggaaatatatgaccaccagtaggaattgaa
attttaaacccatttagagttccattattaaatactatagtacttttagcatctggaatc
accattacatgatcccaccatagaataattaacaatgataaattaaatttaattactaga
ttgtctataacaatcatattaggaatttattttacaatattacaattaagagaatataaa
tcatcagctttctcaatcagagatagtgtatacggaacaacattctttgtaacaactgga
ttccatggagcccatgtattaattggatctacttttcttttagtttgtctaatacgatca
ttaatatcacaatattcttcaaatcaccattttggatttattgcagcagcatgatattga
cattttgtagatgtagtatgaatttgtttatttgtatcaatgtattgatgaggatctt
>Triannulata_magna_5
atgtcaaagcctattcgaactacacacccacttattaaaattataaactcgtctttcact
gatttaccagctccattaaatatttcaatttgatgaaattatggttcattgttagggctt
actttagtaattcaaacaattacaggaatttttttaactatacactacacacctaacatg
gaaatagctttttcttcagtaatacatattactcgagacgtagaatgaggatgattaatc
cgatacatacacggaaacggagcttctatatttttcttgtttatatatttacacataaga
cgaggattatattatatatcttactcactaacagaaacatgaaatatcggagttattata
tatattataactgtagccacagcatttataggatatgtattaccttgaggacaaataaga
ttttgagcagcaacagtaattaccaatatattatctacaatcccatatataggaaaaata
ctagtagaatgaatttgaggtggattcgccatcgataaccctactttaaaccgattcttc
gcttttcattttatcttaccatttattttaatagtattatcaatattacacttactattt
ctacatcaaacaggatctaacaaccctttaggaattaaatcagacacagacaaaatcccg
tttcacccatattttactataaaagattctatcggatttattatagctattataatatta
ataataattgttttatttatacctaactattttagtgacccagaaaattttattatatca
aatccgtcaattacaccaatccatattaaaccagaatgatattttttatgaatttatgct
attttacgagctattccaaacaaattaggtggagtaattgcagcattttcagctatactt
attttactaactttaccttttacaataattatatcaataaaaactaactcattttaccct
ttatcaaaaagtttattttgattatttacatctacatttattattttatcgtgaattgga
tcacaaccagttgaagacccttttattttaattggccaaattttcactttattatatttt
tcatattttgtaataaaccctttatctttaattatatgagataaattaataacataa
>Triannulata_magna_6
ataatttttttaatctctattttattaaatttagcaatcgctataatagctatagcattt
tttactttaatagaacgaaaattccttggttattttcaattacgaaaaggcccaaataaa
gtaatattaataggaattcctcaaccatttgctgatgcaattaaattatttattaaacaa
caaatatcccctataaactctaataaatttatattttttattgctccaatattagcttta
atactaagagcaattttatgaatagtatttccacacaataatacatctttctgaattcaa
tattcaattatattttttatatgtgtatctggtataaatatttatgctttatttttaact
ggttggtcatcaaattctaaatatgcccttttaggtgcactacgtggagtagcccaaact
atttcttatgaaatttcaatagtgttaattatattatgccctttaatacttataaacact
atagaaatatcattaattaacaaaaatactatacttatatatatactaattatatcacct
ttaatactaatatgagtatcttcaattttagctgaaacaaaccgagcaccatttgatttt
gcagaaggggaatctgaattagtatcaggatttaatgtagaatatggttctgcaacattt
gcttttatttttatagcagaatacgcaaatattttatttataagagtattaacatctatt
ctatttatacaaataccattaaaatttataagggtagtaataattataataacaattttt
atagccattttatttgtttgggtacgagcatcatacccacgaatacgttacgactttcta
ataatattaacttgaaaagcatttttacctatatctattacatttataatattaattact
ttataa
>Triannulata_magna_7
atggttaaattccattatacttttatattaaacccaataataaatatgactatatttata
ttatcactaagtacaatattagttattacatcatccaattgaccaatcatatgattaata
atagaatttaatatgataatatttattccttgacttaattttaaatttatgaataatgaa
tctgaagcatctattaaatattttctttgtcaagcgttagcatcaacgttattgattttc
tcttcaatctacataagaacatcatcaatatcatactttatgttaataatagctttatgt
ttaaaaattggaagattcccatgttatttttgatttgtatctgttataaaatcctctaat
tgagtttcttgcacaatactaataacatgacaaaaaatcgccccgttattaattattact
aaatttataattcaaactaacaaaataatatttattgtatcaataataaatattattgta
ggtggtatatttggaataaaccagactgatttacgaagattattagcatactctagagta
gcacatttaggatgaatatttatactactaaacttcagattttttatatatacatgagaa
tacttcttactatatctaataattattatacctatatcgataattcttttaatagctaat
ataaaaacaaataacgatatatttaatataaataaaataaacacaacattaaaattatta
tttatattatttattttatcattagcaggtttaccaccattatcaggatttttattaaaa
ttaattgctttataccctatttcaataatttcattaaacactgctattataatagtatta
atttctataatatcgttatatatatatttaatgataatcatatcttctacttttatatca
aaacatataataaaccaaaaatcaaaaaaattaataataaaaattagtgtaataaatata
ctattattaccattattaattattatatatgcgttgactttactcaactaa
>Triannulata_magna_8
attggatttatactacctttaatactattgatattagcatatatgttaaatttccgattc
aatgtaagacgtataaaagtatcgccatttgaatgtggttttgaacctaataacacttca
cgtattccattttcaatacgattttatatattagtaattatttttgtagtttttgatatt
gaaattgtactattactacctctacctttaattattaatatagaaatattaacactaaac
tttatagctattttttttttatctattttattaattggattattacatgaattacatgaa
ggaacaataaattgatcaaaataa
>Triannulata_magna_9
atgttaaaattaatattacctataattatactttttatatttaaaactaataaattcata
tgataccactctataagaatattaatatttatgagtttaattttacttaaatatatccca
ttaagctactcatatattagaatttgagtgtcattagatttaataagagtaattttaata
atattatcattatgaattagctcaataatacttctagctagcataaaaatcaaacaaaat
aataatagaccaaacatatttaaaatagtgattattttacttttaataattttaataata
gcattttctagaactaatttactatatttttatatgtgatttgaagcatcattaatacca
acaatattacttattataatatgaggttaccaaccagaacgattaactgcaagaatttat
cttttattatatacagtaacagcatctttacctttattaatatctattataatgcttaac
tcattatactcatcattaaatatattaatactaataaactcatcaaacatttacatatat
tcaagatttataatatggttaattatagtaatagcttttatagtaaaactacctttattt
ttaacccatctatgattaccaaaagctcatgtagaagctcctatttcaggatctataatt
ttagcagctgtattattaaagttaggtggatatgggctgacacgaatatcacaaatattt
ataaatttaaataaatcctatatatacatatttatgagaatttcattaattggagcagtg
tacacaagtattatttgtatacgtcaatctgacataaaatctttaattgcttattcatca
gtaggacatataggtttattaattagaggagtaatatcatcaacaaaactaggtttatat
ggagctatttctataataattgctcatggattttcgtcatctgctttattcattttagct
aacataacatacgaaaaattcaatactcgaagcttatttataactaaaggaatcttatat
ttaatacctattataacaatatgatgatttttatttattatttctaatatagcagcacca
ccatcttacaatttgataagagaaatcttattaattatatccgtagcatcaaaatcaata
atattaataattttattatctataattaggtttatgactgcagtatactcatgaatttta
tatacacttctaaaccatggaaaatccaataataatttttatccttcaatatgtatgtca
aacaaagattacttacttttatcaatacatttagtcccattacttactataataaaacct
ctgttaattttagggtgagagcatagttaa
>Triannulata_magna_10
attttaataaataaaattttaattatgttacctataatttccatgttaagatttattata
aaaaataaaaaatttttaatatgtttactttcattagaaataattactttatcattaatt
ttatatgttatatacacttatttatatataaaaattcaactatatatattcataattata
attttaacatttagtgcatgtgaagcaagaataggtttatcattaatagttataatatca
cgtaacattggatcagataaattattaaaattatcaataagaaaatgttaa
>Triannulata_magna_11
ataaaaactacaatttataaagtatcacctataattttaatacttagttcagtattccca
atacttatatcgttgaaatgttatttttcaaattcaatagttgtattacagtgggaattt
atgcaaaataaagtatttaatattcctatattattaatctttgatacaaaaggaataatt
ttctcttctgtagttctatttatctcaagtaatgtattaatgttttcaaaattatatatg
ctaaacgacaaatttattaatcgttttactatgttagttctactatttattttatctata
aatatattagtagtaacaccacatttaattatattattattagggtgagatggattagga
attgtatcttttattttagtggtatactaccaaaactcaaaatcattagctgcaggtata
gttacagcattatcaaatcgtgttggtgatgtcataattttattatctatcgctatttct
ttaaactcaggacaatggtttatacttttatcttgagagcatattccaattactaatata
gaaattatttttatcatggtagcagctatgacaaaaagagcccaaatcccattctctagg
tgattaccagcagctatagctgccccaactcctgtatcagctttggttcattcatcaact
ttagtgacagcaggtgtatttttactaattcgattttacaattttctacattctttctac
ttatttaacacattacttatatcaatttcaatattaacaataattatagctggtatttgt
gctataatagaaatagatataaaaaaaattattgctttatctactttaagacaactagga
ttaataatattgagattatcattaaacataccagatattacttttatacatttaattatt
cacgctttatttaaagctttattatttatttctgctggtacattaattaatatgcacaca
catagtcaagatatgcgatgaataggtaatttaacaatacaaatacctataacaagaaga
tctataattttagcatctattactatatctggaataccatttttatcagctttttattca
aaagatttaattttagaaataagaataaatacacctaataaaactataattatactaata
ttatatgtttctttaattattacatctatatatagaatacgtttactttactctattatt
tttattactataaatagagcaccatattataatttatcggataaatttacactaaaccct
atcataaatttatcttactcaacaattataagtggagtaatattttcatgattaaattca
tcactatatataaacccaatacctattatatggatattagtaccaataataataatatta
ataggtatatttttagcattaacatgaattaaaataataaacactataaaatctaatata
tcaattttcttatcatatatgtgatttattactccgttaagaacccaatttatcatacca
acacctttaaaattatctaaaataatattagaatttatagattacacatgactagaaaat
ttaagaggtgcatttacaccaaaactatctaatttttcatataataaatatttaaatatt
ttatcgtataaccctataaatataatttgatcttctattattatatcaacatcattatta
attgctttatag
>Triannulata_magna_12
atattaatatcattatccttaataattgctacatttatttcaacaataatagctaatacc
ccaataataataggtttaaacattctaatatgcgcattatctataacatatataatcttt
atatatttatccccatggtacgcattcttattatttttaatttatgtaggtggaatattg
atattatttgcttatatactttctttaactccaaatatttttattatactaggaacccac
acaataacattgatattaattactatatctacatttataatagtaaaaaatatagattta
ataataaatttaaacggatcattaaaatttcaatcttcaattttatactctaatataaca
atatatgtatttataataatagtaatattattattaattatattaattattgtatctaaa
ataattataatttcaaaaggaccactacgaccttttatc
